# Supplementary material for: Integrated multi-omics analysis of renal metabolism in domestic cats with spontaneous chronic kidney disease
Source: Commun Biol. 2025 Dec 13;8:1794. doi: 10.1038/s42003-025-09164-8 (PMC12717052; doi:10.1038/s42003-025-09164-8)
Supplement: Supplementary file 3 — Supplementary Data 1-6 [file 42003_2025_9164_MOESM3_ESM.xlsx]

## Sheet: S1 sig metab
Supplementary Data 1. The list of significant metabolites
CHEMICAL_NAME	SUPER_PATHWAY	SUB_PATHWAY	P	FDR	FC_CKD1/2_Control	FC_CKD3/4_Control
alanine	Amino Acid	Alanine and Aspartate Metabolism	0.0286787	0.0793645	0.937	0.7
asparagine	Amino Acid	Alanine and Aspartate Metabolism	0.0234405	0.0673088	0.882	0.715
hydroxyasparagine**	Amino Acid	Alanine and Aspartate Metabolism	1.77841e-07	5.25216e-06	1.474	2.459
N-acetylalanine	Amino Acid	Alanine and Aspartate Metabolism	0.000119262	0.000902841	1.185	1.458
N-acetylasparagine	Amino Acid	Alanine and Aspartate Metabolism	0.00660119	0.0249863	1.41	1.939
creatinine	Amino Acid	Creatine Metabolism	1.13812e-06	2.1719e-05	1.108	1.688
guanidinoacetate	Amino Acid	Creatine Metabolism	0.0032289	0.0137566	0.553	0.256
alpha-ketoglutaramate*	Amino Acid	Glutamate Metabolism	8.26141e-05	0.000663812	1.31	2.153
gamma-carboxyglutamate	Amino Acid	Glutamate Metabolism	1.83482e-07	5.25216e-06	1.95	5.29
N-acetyl-aspartyl-glutamate (NAAG)	Amino Acid	Glutamate Metabolism	0.000100816	0.000782608	1.406	3.228
N-acetylglutamate	Amino Acid	Glutamate Metabolism	0.0258763	0.0727077	1.071	0.924
cysteine-glutathione disulfide	Amino Acid	Glutathione Metabolism	0.00491881	0.0193375	1.238	1.818
cysteinylglycine	Amino Acid	Glutathione Metabolism	0.0318884	0.085911	1.281	2.383
glutathione, oxidized (GSSG)	Amino Acid	Glutathione Metabolism	0.0243318	0.0696499	1.584	2.419
ophthalmate	Amino Acid	Glutathione Metabolism	0.000625389	0.00367215	2.269	7.069
dimethylglycine	Amino Acid	Glycine, Serine and Threonine Metabolism	1.97627e-05	0.000208076	1.528	2.245
N-acetylglycine	Amino Acid	Glycine, Serine and Threonine Metabolism	0.0079508	0.0287863	1.748	2.594
N-acetylserine	Amino Acid	Glycine, Serine and Threonine Metabolism	7.02293e-09	9.19e-07	1.444	2.518
N-acetylthreonine	Amino Acid	Glycine, Serine and Threonine Metabolism	2.41709e-05	0.000246006	1.203	2.108
sarcosine	Amino Acid	Glycine, Serine and Threonine Metabolism	0.0246034	0.0700313	1.354	0.857
serine	Amino Acid	Glycine, Serine and Threonine Metabolism	0.0300423	0.0821455	1.089	0.664
threonine	Amino Acid	Glycine, Serine and Threonine Metabolism	0.00160916	0.00815196	0.763	0.608
1-methylguanidine	Amino Acid	Guanidino and Acetamido Metabolism	6.89245e-09	9.19e-07	1.783	8.868
guanidinosuccinate	Amino Acid	Guanidino and Acetamido Metabolism	4.63692e-05	0.000419446	1.718	8.916
1-methyl-5-imidazolelactate	Amino Acid	Histidine Metabolism	0.000212416	0.00146059	1.65	6.083
1-methylhistamine	Amino Acid	Histidine Metabolism	0.00382035	0.0156926	1.766	1.074
1-methylhistidine	Amino Acid	Histidine Metabolism	3.27465e-07	7.49894e-06	1.991	4.294
3-methylhistidine	Amino Acid	Histidine Metabolism	0.0335477	0.0895909	1.08	1.588
anserine	Amino Acid	Histidine Metabolism	0.00814363	0.0293684	0.92	1.694
formiminoglutamate	Amino Acid	Histidine Metabolism	4.52447e-09	8.28883e-07	2.235	7.29
histidine	Amino Acid	Histidine Metabolism	0.00113911	0.00629478	0.839	0.75
N-acetylhistidine	Amino Acid	Histidine Metabolism	0.00573408	0.0224283	1.135	2.264
trans-urocanate	Amino Acid	Histidine Metabolism	0.00395052	0.0159413	0.898	0.478
2-methylbutyrylcarnitine (C5)	Amino Acid	Leucine, Isoleucine and Valine Metabolism	0.00174721	0.00860456	1.936	4.232
3-hydroxy-2-ethylpropionate	Amino Acid	Leucine, Isoleucine and Valine Metabolism	1.33746e-06	2.45023e-05	2.008	4.058
3-hydroxyisobutyrate	Amino Acid	Leucine, Isoleucine and Valine Metabolism	0.00166912	0.0082644	1.658	2.124
3-methylglutaconate	Amino Acid	Leucine, Isoleucine and Valine Metabolism	1.45437e-06	2.51359e-05	1.504	3.8
3-methylglutarylcarnitine (2)	Amino Acid	Leucine, Isoleucine and Valine Metabolism	7.08095e-06	0.000100001	1.183	7.432
beta-hydroxyisovaleroylcarnitine	Amino Acid	Leucine, Isoleucine and Valine Metabolism	0.0147649	0.0469606	1.207	2.168
isobutyrylcarnitine (C4)	Amino Acid	Leucine, Isoleucine and Valine Metabolism	0.0166235	0.0510978	1.806	3.251
isobutyrylglycine	Amino Acid	Leucine, Isoleucine and Valine Metabolism	0.0195407	0.0581146	1.916	2.898
isovalerylcarnitine (C5)	Amino Acid	Leucine, Isoleucine and Valine Metabolism	0.00319215	0.0136636	1.785	3.321
methylsuccinate	Amino Acid	Leucine, Isoleucine and Valine Metabolism	1.62273e-05	0.000185802	1.46	2.248
N-acetylvaline	Amino Acid	Leucine, Isoleucine and Valine Metabolism	2.85589e-05	0.000278297	1.106	1.747
tiglylcarnitine (C5:1-DC)	Amino Acid	Leucine, Isoleucine and Valine Metabolism	0.00687495	0.0258092	1.444	3.48
2-aminoadipate	Amino Acid	Lysine Metabolism	0.0115074	0.0386627	1.288	2.544
5-(galactosylhydroxy)-L-lysine	Amino Acid	Lysine Metabolism	0.00153154	0.00797096	1.58	4.343
6-oxopiperidine-2-carboxylate	Amino Acid	Lysine Metabolism	1.00166e-05	0.000127162	2.564	5.455
glutarylcarnitine (C5-DC)	Amino Acid	Lysine Metabolism	0.000216856	0.00146059	1.806	5.768
hydroxy-N6,N6,N6-trimethyllysine*	Amino Acid	Lysine Metabolism	6.05505e-05	0.000504221	2.386	7.657
N6,N6-dimethyllysine	Amino Acid	Lysine Metabolism	5.31372e-05	0.000462803	1.395	1.639
N6,N6,N6-trimethyllysine	Amino Acid	Lysine Metabolism	2.08982e-06	3.41834e-05	1.235	2.54
2,3-dihydroxy-5-methylthio-4-pentenoate (DMTPA)*	Amino Acid	Methionine, Cysteine, SAM and Taurine Metabolism	3.89735e-08	1.98332e-06	1.605	3.506
5-methylthioribose**	Amino Acid	Methionine, Cysteine, SAM and Taurine Metabolism	1.66393e-08	1.17243e-06	1.266	2.203
cysteine s-sulfate	Amino Acid	Methionine, Cysteine, SAM and Taurine Metabolism	0.0212902	0.062506	1.279	0.958
cysteine sulfinic acid	Amino Acid	Methionine, Cysteine, SAM and Taurine Metabolism	5.24978e-05	0.000462385	0.729	0.402
hypotaurine	Amino Acid	Methionine, Cysteine, SAM and Taurine Metabolism	0.00148663	0.00786469	0.806	0.298
lanthionine	Amino Acid	Methionine, Cysteine, SAM and Taurine Metabolism	0.00962224	0.0335132	1.639	2.247
methionine sulfone	Amino Acid	Methionine, Cysteine, SAM and Taurine Metabolism	0.000518535	0.00314555	2.027	2.71
methionine sulfoxide	Amino Acid	Methionine, Cysteine, SAM and Taurine Metabolism	0.0267473	0.0749251	1.5	0.981
N-acetylmethionine	Amino Acid	Methionine, Cysteine, SAM and Taurine Metabolism	0.000175917	0.00126882	1.341	1.891
N-acetylmethionine sulfoxide	Amino Acid	Methionine, Cysteine, SAM and Taurine Metabolism	0.00352864	0.0148267	2.359	2.85
N-acetyltaurine	Amino Acid	Methionine, Cysteine, SAM and Taurine Metabolism	1.6804e-06	2.79863e-05	1.483	2.513
N-formylmethionine	Amino Acid	Methionine, Cysteine, SAM and Taurine Metabolism	0.0107392	0.0369809	1.001	1.403
S-adenosylhomocysteine (SAH)	Amino Acid	Methionine, Cysteine, SAM and Taurine Metabolism	0.0248351	0.0704302	1.629	2.553
S-carboxyethylcysteine	Amino Acid	Methionine, Cysteine, SAM and Taurine Metabolism	0.016816	0.0515165	1.533	1.96
succinoyltaurine	Amino Acid	Methionine, Cysteine, SAM and Taurine Metabolism	2.62327e-07	6.32346e-06	2.207	9.324
phenylalanine	Amino Acid	Phenylalanine Metabolism	0.0334323	0.0895438	0.866	0.81
4-acetamidobutanoate	Amino Acid	Polyamine Metabolism	8.93438e-06	0.000120351	2.011	4.226
5-methylthioadenosine (MTA)	Amino Acid	Polyamine Metabolism	0.00904345	0.0318608	1.606	1.721
N-acetyl-isoputreanine	Amino Acid	Polyamine Metabolism	0.000251526	0.00165754	1.761	3.24
N-acetylputrescine	Amino Acid	Polyamine Metabolism	0.0252505	0.0713873	1.426	1.792
N-carbamoylputrescine	Amino Acid	Polyamine Metabolism	2.25548e-06	3.6246e-05	4.325	5.937
N('1)-acetylspermidine	Amino Acid	Polyamine Metabolism	0.0038168	0.0156926	1.735	1.279
N1,N12-diacetylspermine	Amino Acid	Polyamine Metabolism	0.0343032	0.0904129	1	1.357
putrescine	Amino Acid	Polyamine Metabolism	0.00187195	0.0091208	1.616	2.15
C-glycosyltryptophan	Amino Acid	Tryptophan Metabolism	1.5703e-08	1.17243e-06	1.938	4.633
indolepropionate	Amino Acid	Tryptophan Metabolism	0.00439209	0.017492	0.491	0.156
kynurenate	Amino Acid	Tryptophan Metabolism	0.00220182	0.0099845	1.293	2.003
picolinate	Amino Acid	Tryptophan Metabolism	0.0181291	0.0544469	0.679	0.38
tryptophan	Amino Acid	Tryptophan Metabolism	0.00191673	0.00922348	0.731	0.549
tryptophan betaine	Amino Acid	Tryptophan Metabolism	2.95929e-06	4.67364e-05	0.158	0.138
tyrosine	Amino Acid	Tyrosine Metabolism	0.0343279	0.0904129	0.806	0.704
vanillactate	Amino Acid	Tyrosine Metabolism	3.35282e-05	0.000319915	1.748	3.258
carboxymethylarginine	Amino Acid	Urea cycle; Arginine and Proline Metabolism	0.000635465	0.00370755	3.384	5.249
dimethylarginine (SDMA + ADMA)	Amino Acid	Urea cycle; Arginine and Proline Metabolism	2.77144e-05	0.000272972	1.325	1.68
dimethylguanidino valeric acid (DMGV)*	Amino Acid	Urea cycle; Arginine and Proline Metabolism	0.00642262	0.0244113	1.596	7.502
homoarginine	Amino Acid	Urea cycle; Arginine and Proline Metabolism	0.0111798	0.0377886	0.535	0.731
homocitrulline	Amino Acid	Urea cycle; Arginine and Proline Metabolism	7.16444e-06	0.000100001	2.879	5.54
N-acetylarginine	Amino Acid	Urea cycle; Arginine and Proline Metabolism	0.00161971	0.00815196	1.274	1.838
N-monomethylarginine	Amino Acid	Urea cycle; Arginine and Proline Metabolism	0.0274018	0.0762919	1.243	1.133
N,N,N-trimethyl-alanylproline betaine (TMAP)	Amino Acid	Urea cycle; Arginine and Proline Metabolism	1.61374e-07	5.09719e-06	1.391	4.205
pro-hydroxy-pro	Amino Acid	Urea cycle; Arginine and Proline Metabolism	0.00597024	0.0229779	1.476	4.884
proline	Amino Acid	Urea cycle; Arginine and Proline Metabolism	0.00383795	0.0156945	0.877	0.671
urea	Amino Acid	Urea cycle; Arginine and Proline Metabolism	6.53853e-06	9.81852e-05	1.384	2.697
N6-carboxymethyllysine	Carbohydrate	Advanced Glycation End-product	0.00471164	0.0186351	1.88	2.433
erythronate*	Carbohydrate	Aminosugar Metabolism	1.14591e-08	1.04965e-06	1.752	3.966
glucuronate	Carbohydrate	Aminosugar Metabolism	0.000155067	0.00113633	1.632	2.949
N-acetylglucosaminylasparagine	Carbohydrate	Aminosugar Metabolism	0.00151857	0.00794862	2.278	3.614
N-acetylneuraminate	Carbohydrate	Aminosugar Metabolism	0.00372918	0.0155513	1.231	2.165
2-ketogulonate	Carbohydrate	Fructose, Mannose and Galactose Metabolism	1.01341e-05	0.000127162	5.097	9.575
mannitol/sorbitol	Carbohydrate	Fructose, Mannose and Galactose Metabolism	5.23384e-07	1.14148e-05	1.144	3.652
glycerate	Carbohydrate	Glycolysis, Gluconeogenesis, and Pyruvate Metabolism	0.0312056	0.084569	1.191	1.471
arabitol/xylitol	Carbohydrate	Pentose Metabolism	2.46777e-07	6.2791e-06	1.625	3.161
arabonate/xylonate	Carbohydrate	Pentose Metabolism	4.15239e-05	0.000384201	1.78	5.213
lyxonate	Carbohydrate	Pentose Metabolism	2.10652e-07	5.67522e-06	1.721	3.592
ribitol	Carbohydrate	Pentose Metabolism	0.018926	0.0566542	1.209	1.7
ribonate	Carbohydrate	Pentose Metabolism	2.42937e-07	6.2791e-06	1.747	3.855
2-O-methylascorbic acid	Cofactors and Vitamins	Ascorbate and Aldarate Metabolism	1.44559e-06	2.51359e-05	1.645	3.257
ascorbic acid 2-sulfate	Cofactors and Vitamins	Ascorbate and Aldarate Metabolism	0.0141677	0.0455355	1.345	4.025
ascorbic acid 3-sulfate*	Cofactors and Vitamins	Ascorbate and Aldarate Metabolism	0.000955349	0.00546937	1.918	3.597
gulonate*	Cofactors and Vitamins	Ascorbate and Aldarate Metabolism	2.08607e-07	5.67522e-06	5.147	8.924
oxalate (ethanedioate)	Cofactors and Vitamins	Ascorbate and Aldarate Metabolism	0.0372418	0.0959162	1.489	1.807
threonate	Cofactors and Vitamins	Ascorbate and Aldarate Metabolism	0.0309838	0.0842172	1.61	2.037
N1-Methyl-2-pyridone-5-carboxamide	Cofactors and Vitamins	Nicotinate and Nicotinamide Metabolism	0.000406445	0.00258544	2.667	6.943
nicotinamide riboside	Cofactors and Vitamins	Nicotinate and Nicotinamide Metabolism	2.32654e-05	0.00023945	1.654	2.293
quinolinate	Cofactors and Vitamins	Nicotinate and Nicotinamide Metabolism	0.0123103	0.0409345	1.472	2.366
thiamin (Vitamin B1)	Cofactors and Vitamins	Thiamine Metabolism	0.0369495	0.0956095	1.579	2.524
alpha-CEHC sulfate	Cofactors and Vitamins	Tocopherol Metabolism	0.0154619	0.0486705	1.935	2.401
alpha-tocopherol	Cofactors and Vitamins	Tocopherol Metabolism	0.007197	0.0267986	1.255	1.413
retinal	Cofactors and Vitamins	Vitamin A Metabolism	0.0132528	0.0433451	1.684	2.014
retinol (Vitamin A)	Cofactors and Vitamins	Vitamin A Metabolism	7.37241e-06	0.000100793	1.666	2.706
pyridoxate	Cofactors and Vitamins	Vitamin B6 Metabolism	0.034349	0.0904129	1.501	2.177
phosphate	Energy	Oxidative Phosphorylation	0.00575399	0.0224283	1.046	2.958
2-methylcitrate/homocitrate	Energy	TCA Cycle	0.0351133	0.0918966	1.082	1.474
aconitate [cis or trans]	Energy	TCA Cycle	2.97014e-05	0.000286384	1.525	3.198
isocitrate	Energy	TCA Cycle	0.0028732	0.0124144	1.061	8.454
succinylcarnitine (C4-DC)	Energy	TCA Cycle	3.4926e-08	1.88189e-06	1.463	3.306
carnitine	Lipid	Carnitine Metabolism	0.00192324	0.00922348	1.273	2.349
palmitoyl-sphingosine-phosphoethanolamine (d18:1/16:0)	Lipid	Ceramide PEs	0.000706796	0.00409763	1.457	1.464
azelaoyltaurine	Lipid	Endocannabinoid	7.20531e-06	0.000100001	2.412	10.545
hexanoyltaurine	Lipid	Endocannabinoid	1.15275e-07	4.39964e-06	2.132	6.51
isocaproyltaurine	Lipid	Endocannabinoid	0.0214587	0.0627994	1.39	4.21
linoleoyl ethanolamide	Lipid	Endocannabinoid	0.0141132	0.0455199	1.684	1.596
adipoylcarnitine (C6-DC)	Lipid	Fatty Acid Metabolism (Acyl Carnitine, Dicarboxylate)	5.84774e-06	9.07886e-05	2.236	22.552
pimeloylcarnitine/3-methyladipoylcarnitine (C7-DC)	Lipid	Fatty Acid Metabolism (Acyl Carnitine, Dicarboxylate)	1.08194e-05	0.000133926	1.665	7.741
suberoylcarnitine (C8-DC)	Lipid	Fatty Acid Metabolism (Acyl Carnitine, Dicarboxylate)	6.41497e-07	1.36654e-05	2.322	11.373
(R)-3-hydroxybutyrylcarnitine	Lipid	Fatty Acid Metabolism (Acyl Carnitine, Hydroxy)	6.90087e-06	0.000100001	1.767	17.99
(S)-3-hydroxybutyrylcarnitine	Lipid	Fatty Acid Metabolism (Acyl Carnitine, Hydroxy)	1.02619e-06	2.11181e-05	2.847	8.707
3-hydroxydecanoylcarnitine	Lipid	Fatty Acid Metabolism (Acyl Carnitine, Hydroxy)	2.56054e-05	0.000257742	2.047	6.736
3-hydroxyoleoylcarnitine	Lipid	Fatty Acid Metabolism (Acyl Carnitine, Hydroxy)	1.04803e-06	2.11181e-05	2.845	6.066
3-hydroxypalmitoylcarnitine	Lipid	Fatty Acid Metabolism (Acyl Carnitine, Hydroxy)	1.68994e-05	0.000186726	2.629	4.955
arachidoylcarnitine (C20)*	Lipid	Fatty Acid Metabolism (Acyl Carnitine, Long Chain Saturated)	8.73248e-05	0.000695561	2.011	3.303
behenoylcarnitine (C22)*	Lipid	Fatty Acid Metabolism (Acyl Carnitine, Long Chain Saturated)	0.00149395	0.00786469	2.139	3.399
cerotoylcarnitine (C26)*	Lipid	Fatty Acid Metabolism (Acyl Carnitine, Long Chain Saturated)	0.0289324	0.0795858	1.593	2.296
lignoceroylcarnitine (C24)*	Lipid	Fatty Acid Metabolism (Acyl Carnitine, Long Chain Saturated)	0.000144668	0.00106868	1.924	2.698
margaroylcarnitine (C17)*	Lipid	Fatty Acid Metabolism (Acyl Carnitine, Long Chain Saturated)	0.00926217	0.0323823	1.321	1.897
myristoylcarnitine (C14)	Lipid	Fatty Acid Metabolism (Acyl Carnitine, Long Chain Saturated)	0.000221169	0.00147877	1.509	2.594
palmitoylcarnitine (C16)	Lipid	Fatty Acid Metabolism (Acyl Carnitine, Long Chain Saturated)	6.12319e-05	0.000505301	1.69	2.312
stearoylcarnitine (C18)	Lipid	Fatty Acid Metabolism (Acyl Carnitine, Long Chain Saturated)	9.82674e-06	0.000126779	1.707	2.709
4-methylnonanoylcarnitine	Lipid	Fatty Acid Metabolism (Acyl Carnitine, Medium Chain)	0.0162167	0.0506113	1.574	3.642
decanoylcarnitine (C10)	Lipid	Fatty Acid Metabolism (Acyl Carnitine, Medium Chain)	7.59128e-05	0.000616472	1.803	4.335
hexanoylcarnitine (C6)	Lipid	Fatty Acid Metabolism (Acyl Carnitine, Medium Chain)	1.69195e-05	0.000186726	1.965	6.096
laurylcarnitine (C12)	Lipid	Fatty Acid Metabolism (Acyl Carnitine, Medium Chain)	4.71524e-05	0.000419446	1.818	4.268
octanoylcarnitine (C8)	Lipid	Fatty Acid Metabolism (Acyl Carnitine, Medium Chain)	2.65527e-05	0.000264372	1.86	4.989
5-dodecenoylcarnitine (C12:1)	Lipid	Fatty Acid Metabolism (Acyl Carnitine, Monounsaturated)	0.0254379	0.0716958	1.415	3.364
cis-4-decenoylcarnitine (C10:1)	Lipid	Fatty Acid Metabolism (Acyl Carnitine, Monounsaturated)	0.0202144	0.0599236	2.006	2.811
eicosenoylcarnitine (C20:1)*	Lipid	Fatty Acid Metabolism (Acyl Carnitine, Monounsaturated)	2.21495e-05	0.000230556	1.636	3.039
erucoylcarnitine (C22:1)*	Lipid	Fatty Acid Metabolism (Acyl Carnitine, Monounsaturated)	0.00199255	0.00949799	1.634	3.021
myristoleoylcarnitine (C14:1)*	Lipid	Fatty Acid Metabolism (Acyl Carnitine, Monounsaturated)	0.000110838	0.000846065	1.755	4.03
nervonoylcarnitine (C24:1)*	Lipid	Fatty Acid Metabolism (Acyl Carnitine, Monounsaturated)	0.000316604	0.0020568	2.008	3.456
oleoylcarnitine (C18:1)	Lipid	Fatty Acid Metabolism (Acyl Carnitine, Monounsaturated)	1.78326e-05	0.000194461	1.75	2.831
palmitoleoylcarnitine (C16:1)*	Lipid	Fatty Acid Metabolism (Acyl Carnitine, Monounsaturated)	0.000412553	0.0026062	1.581	2.393
ximenoylcarnitine (C26:1)*	Lipid	Fatty Acid Metabolism (Acyl Carnitine, Monounsaturated)	0.00255196	0.0111731	1.766	2.499
adrenoylcarnitine (C22:4)*	Lipid	Fatty Acid Metabolism (Acyl Carnitine, Polyunsaturated)	0.00018965	0.00134666	2.35	4.232
arachidonoylcarnitine (C20:4)	Lipid	Fatty Acid Metabolism (Acyl Carnitine, Polyunsaturated)	0.00269713	0.0117089	2.018	2.749
dihomo-linolenoylcarnitine (C20:3n3 or 6)*	Lipid	Fatty Acid Metabolism (Acyl Carnitine, Polyunsaturated)	1.66854e-05	0.000186726	3.183	4.568
dihomo-linoleoylcarnitine (C20:2)*	Lipid	Fatty Acid Metabolism (Acyl Carnitine, Polyunsaturated)	1.18952e-05	0.00013878	2.189	3.033
docosahexaenoylcarnitine (C22:6)*	Lipid	Fatty Acid Metabolism (Acyl Carnitine, Polyunsaturated)	0.00100367	0.0056751	2.867	4.694
docosapentaenoylcarnitine (C22:5n3)*	Lipid	Fatty Acid Metabolism (Acyl Carnitine, Polyunsaturated)	1.81824e-05	0.000195942	2.878	4.662
linolenoylcarnitine (C18:3)*	Lipid	Fatty Acid Metabolism (Acyl Carnitine, Polyunsaturated)	0.0166027	0.0510978	2.226	4.047
linoleoylcarnitine (C18:2)*	Lipid	Fatty Acid Metabolism (Acyl Carnitine, Polyunsaturated)	0.001597	0.00815196	1.91	2.63
acetylcarnitine (C2)	Lipid	Fatty Acid Metabolism (Acyl Carnitine, Short Chain)	9.62774e-06	0.000125986	2.269	5.768
arachidonoylcholine	Lipid	Fatty Acid Metabolism (Acyl Choline)	0.0163243	0.0506883	1.1	0.247
linoleoylcholine*	Lipid	Fatty Acid Metabolism (Acyl Choline)	0.00314748	0.0135356	0.824	0.183
oleoylcholine	Lipid	Fatty Acid Metabolism (Acyl Choline)	0.00107799	0.00602098	0.661	0.19
palmitoylcholine	Lipid	Fatty Acid Metabolism (Acyl Choline)	0.00884829	0.0314149	0.895	0.226
stearoylcholine*	Lipid	Fatty Acid Metabolism (Acyl Choline)	0.00377188	0.0156337	0.839	0.193
hexanoylglycine	Lipid	Fatty Acid Metabolism (Acyl Glycine)	5.81179e-05	0.000488404	3.185	14.062
N-octanoylglycine	Lipid	Fatty Acid Metabolism (Acyl Glycine)	0.00216237	0.00995341	2.826	9.542
2-methylmalonylcarnitine (C4-DC)	Lipid	Fatty Acid Metabolism (also BCAA Metabolism)	0.00134143	0.00717826	1.248	3.541
butyrylcarnitine (C4)	Lipid	Fatty Acid Metabolism (also BCAA Metabolism)	0.000274361	0.0017951	1.967	3.803
butyrylglycine	Lipid	Fatty Acid Metabolism (also BCAA Metabolism)	0.000325998	0.00210292	2.389	6.053
propionylcarnitine (C3)	Lipid	Fatty Acid Metabolism (also BCAA Metabolism)	0.0162065	0.0506113	1.463	2.214
malonylcarnitine	Lipid	Fatty Acid Synthesis	4.71648e-05	0.000419446	3.122	10.846
2-aminoheptanoate	Lipid	Fatty Acid, Amino	0.0218074	0.0636164	0.973	0.383
2-aminooctanoate	Lipid	Fatty Acid, Amino	0.00161539	0.00815196	0.63	0.304
(11 or 12)-methyltridecanoate (a14:0 or i14:0)	Lipid	Fatty Acid, Branched	0.0179234	0.054006	0.548	0.416
branched-chain fatty acid 16:0**	Lipid	Fatty Acid, Branched	0.00839284	0.0299138	0.487	0.197
2-hydroxyadipate	Lipid	Fatty Acid, Dicarboxylate	0.00630369	0.0241597	1.195	2.681
3-hydroxyadipate	Lipid	Fatty Acid, Dicarboxylate	4.70351e-05	0.000419446	2.05	6.195
dimethylmalonic acid	Lipid	Fatty Acid, Dicarboxylate	0.0222252	0.0644249	1.089	2.991
eicosenedioate (C20:1-DC)*	Lipid	Fatty Acid, Dicarboxylate	0.0316518	0.0855252	0.864	0.471
heptadecanedioate (C17-DC)	Lipid	Fatty Acid, Dicarboxylate	0.00178325	0.00873505	0.734	0.557
nonadecanedioate (C19-DC)	Lipid	Fatty Acid, Dicarboxylate	0.0228966	0.0659536	0.788	0.628
octadecadienedioate (C18:2-DC)*	Lipid	Fatty Acid, Dicarboxylate	0.0380877	0.0977265	0.824	0.671
octadecenedioate (C18:1-DC)	Lipid	Fatty Acid, Dicarboxylate	0.0110124	0.0376395	0.705	0.468
pimelate (C7-DC)	Lipid	Fatty Acid, Dicarboxylate	0.000771299	0.00444346	2.146	5.077
suberate (C8-DC)	Lipid	Fatty Acid, Dicarboxylate	9.88716e-05	0.000774072	1.742	4.153
tridecenedioate (C13:1-DC)*	Lipid	Fatty Acid, Dicarboxylate	0.00765122	0.0280341	2.796	1.097
2R,3R-dihydroxybutyrate	Lipid	Fatty Acid, Dihydroxy	9.47548e-06	0.00012579	1.576	3.283
3,4-dihydroxybutyrate	Lipid	Fatty Acid, Dihydroxy	1.19691e-05	0.00013878	1.51	2.137
2-hydroxyarachidate*	Lipid	Fatty Acid, Monohydroxy	0.0348765	0.0915382	1.388	1.214
2-hydroxydecanoate	Lipid	Fatty Acid, Monohydroxy	5.8006e-05	0.000488404	0.876	0.279
2-hydroxylaurate	Lipid	Fatty Acid, Monohydroxy	0.00133235	0.00717826	0.752	0.504
2-hydroxyoctanoate	Lipid	Fatty Acid, Monohydroxy	0.0111213	0.037758	0.903	0.315
3-hydroxylaurate	Lipid	Fatty Acid, Monohydroxy	0.0082542	0.0295346	1.519	1.874
3-hydroxyoctanoate	Lipid	Fatty Acid, Monohydroxy	0.00134788	0.00717826	1.724	2.369
3-hydroxysebacate	Lipid	Fatty Acid, Monohydroxy	0.000486334	0.00298981	1.7	4.905
3-hydroxystearate	Lipid	Fatty Acid, Monohydroxy	0.0132969	0.0433451	1.204	0.736
glycerol 3-phosphate	Lipid	Glycerolipid Metabolism	0.00200121	0.00949799	1.418	2.077
glycerophosphoglycerol	Lipid	Glycerolipid Metabolism	0.00206814	0.00971498	1.358	2.195
myo-inositol	Lipid	Inositol Metabolism	5.40611e-05	0.000462803	1.653	2.535
3-hydroxybutyrate (BHBA)	Lipid	Ketone Bodies	0.00249891	0.011058	1.742	4.571
eicosenoate (20:1)	Lipid	Long Chain Monounsaturated Fatty Acid	0.0226956	0.0655811	1.605	2.129
adrenate (22:4n6)	Lipid	Long Chain Polyunsaturated Fatty Acid (n3 and n6)	0.0169009	0.0516042	2.213	1.933
docosadienoate (22:2n6)	Lipid	Long Chain Polyunsaturated Fatty Acid (n3 and n6)	0.00233359	0.0104783	1.974	2.286
docosahexaenoate (DHA; 22:6n3)	Lipid	Long Chain Polyunsaturated Fatty Acid (n3 and n6)	0.0361691	0.0941219	1.596	2.153
docosapentaenoate (n3 DPA; 22:5n3)	Lipid	Long Chain Polyunsaturated Fatty Acid (n3 and n6)	0.0152575	0.0481926	1.77	2.26
docosatrienoate (22:3n3)	Lipid	Long Chain Polyunsaturated Fatty Acid (n3 and n6)	0.0144107	0.0459936	2.326	2.243
docosatrienoate (22:3n6)*	Lipid	Long Chain Polyunsaturated Fatty Acid (n3 and n6)	0.00219615	0.0099845	2.91	3.667
hexadecadienoate (16:2n6)	Lipid	Long Chain Polyunsaturated Fatty Acid (n3 and n6)	0.00583798	0.0226593	1.573	1.973
hexadecatrienoate (16:3n3)	Lipid	Long Chain Polyunsaturated Fatty Acid (n3 and n6)	0.00192048	0.00922348	2.143	3.324
arachidate (20:0)	Lipid	Long Chain Saturated Fatty Acid	0.00158267	0.00814453	1.51	2.025
1-linoleoyl-GPA (18:2)*	Lipid	Lysophospholipid	0.00346109	0.0146099	1.382	1.929
1-oleoyl-GPS (18:1)	Lipid	Lysophospholipid	0.0341171	0.0904129	1.774	0.756
1-stearoyl-GPG (18:0)	Lipid	Lysophospholipid	0.00819101	0.0294234	1.946	2.415
caprate (10:0)	Lipid	Medium Chain Fatty Acid	0.0354841	0.0926024	0.901	0.981
3-hydroxy-3-methylglutarate	Lipid	Mevalonate Metabolism	0.000108888	0.000838167	1.676	2.339
mevalonate	Lipid	Mevalonate Metabolism	0.000442049	0.00274121	2.009	3.373
mevalonolactone	Lipid	Mevalonate Metabolism	0.0124756	0.0411066	1.868	2.385
choline	Lipid	Phospholipid Metabolism	0.00593527	0.0229397	1.272	1.031
glycerophosphoethanolamine	Lipid	Phospholipid Metabolism	0.0219094	0.0637112	1.315	1.111
pregnenolone sulfate	Lipid	Pregnenolone Steroids	0.024618	0.0700313	1.262	2.722
sphingadienine	Lipid	Sphingolipid Synthesis	0.00230252	0.0103897	1.218	0.836
sphinganine	Lipid	Sphingolipid Synthesis	0.00165438	0.0082644	1.651	1.143
4-cholesten-3-one	Lipid	Sterol	0.00639494	0.0244074	1.639	2.057
7-alpha-hydroxy-3-oxo-4-cholestenoate (7-Hoca)	Lipid	Sterol	0.0292968	0.0803468	1.144	0.609
cholesterol	Lipid	Sterol	0.0172327	0.0524423	1.28	1.26
cholesterol sulfate	Lipid	Sterol	0.00209138	0.00975557	0.929	0.802
1-methylhypoxanthine	Nucleotide	Purine Metabolism, (Hypo)Xanthine/Inosine containing	0.00399323	0.016043	1.235	2.369
allantoic acid	Nucleotide	Purine Metabolism, (Hypo)Xanthine/Inosine containing	1.03507e-08	1.04965e-06	2.104	6.655
allantoin	Nucleotide	Purine Metabolism, (Hypo)Xanthine/Inosine containing	1.34849e-10	4.1174e-08	1.343	2.183
N1-methylinosine	Nucleotide	Purine Metabolism, (Hypo)Xanthine/Inosine containing	1.99395e-08	1.30461e-06	1.744	4.849
adenine	Nucleotide	Purine Metabolism, Adenine containing	0.0143948	0.0459936	1.385	1.197
N1-methyladenosine	Nucleotide	Purine Metabolism, Adenine containing	9.70019e-05	0.00076598	1.349	1.885
N6-carbamoylthreonyladenosine	Nucleotide	Purine Metabolism, Adenine containing	1.39102e-08	1.15834e-06	1.589	3.726
N6-succinyladenosine	Nucleotide	Purine Metabolism, Adenine containing	7.14072e-08	3.27045e-06	1.793	5.175
7-methylguanine	Nucleotide	Purine Metabolism, Guanine containing	1.74104e-07	5.25216e-06	1.439	2.024
N2,N2-dimethylguanine	Nucleotide	Purine Metabolism, Guanine containing	0.0115228	0.0386627	1.128	1.354
5-hydroxymethylcytidine	Nucleotide	Pyrimidine Metabolism, Cytidine containing	1.19106e-05	0.00013878	2.828	8.367
5-methyl-2'-deoxycytidine	Nucleotide	Pyrimidine Metabolism, Cytidine containing	0.00252755	0.0111309	0.741	0.391
5-methylcytidine	Nucleotide	Pyrimidine Metabolism, Cytidine containing	0.0174549	0.052768	1.246	1.578
cytidine	Nucleotide	Pyrimidine Metabolism, Cytidine containing	0.0322544	0.0866422	1.019	0.652
N4-acetylcytidine	Nucleotide	Pyrimidine Metabolism, Cytidine containing	2.41672e-08	1.47581e-06	1.949	3.619
orotate	Nucleotide	Pyrimidine Metabolism, Orotate containing	0.000533414	0.00321452	1.826	2.282
orotidine	Nucleotide	Pyrimidine Metabolism, Orotate containing	5.15059e-07	1.14148e-05	1.846	4.063
2'-deoxyuridine	Nucleotide	Pyrimidine Metabolism, Uracil containing	0.0149784	0.0474749	1.147	0.818
3-(3-amino-3-carboxypropyl)uridine*	Nucleotide	Pyrimidine Metabolism, Uracil containing	2.53984e-07	6.28781e-06	1.685	4.31
3-ureidoisobutyrate	Nucleotide	Pyrimidine Metabolism, Uracil containing	0.0208351	0.0615643	1.424	1.572
4-ureidobutyrate	Nucleotide	Pyrimidine Metabolism, Uracil containing	1.16599e-05	0.00013878	2.728	6.683
5,6-dihydrouridine	Nucleotide	Pyrimidine Metabolism, Uracil containing	3.46932e-10	7.94474e-08	1.532	3.112
N-acetyl-beta-alanine	Nucleotide	Pyrimidine Metabolism, Uracil containing	0.000131739	0.000981081	1.29	1.506
pseudouridine	Nucleotide	Pyrimidine Metabolism, Uracil containing	7.66831e-12	7.02417e-09	1.547	3.101
uridine	Nucleotide	Pyrimidine Metabolism, Uracil containing	0.0301989	0.0823279	1.139	0.496
branched-chain, straight-chain, or cyclopropyl 10:1 fatty acid (1)*	Partially Characterized Molecules	Partially Characterized Molecules	0.00114076	0.00629478	0.517	0.106
glycine conjugate of C10H14O2 (1)*	Partially Characterized Molecules	Partially Characterized Molecules	0.00116548	0.00639268	2.723	7.678
phenylacetylcarnitine	Peptide	Acetylated Peptides	0.0337018	0.0897409	2.807	3.891
gamma-glutamylhistidine	Peptide	Gamma-glutamyl Amino Acid	0.00373502	0.0155513	1.249	1.878
gamma-glutamylisoleucine*	Peptide	Gamma-glutamyl Amino Acid	0.000188338	0.00134666	1.258	2.616
gamma-glutamylleucine	Peptide	Gamma-glutamyl Amino Acid	0.00238517	0.0106576	1.3	2.024
gamma-glutamyltryptophan	Peptide	Gamma-glutamyl Amino Acid	0.012334	0.0409345	1.078	1.845
gamma-glutamylvaline	Peptide	Gamma-glutamyl Amino Acid	0.000592947	0.00350413	1.284	2.154
N,N-dimethyl-pro-pro	Peptide	Modified Peptides	7.51018e-08	3.27587e-06	1.452	3.571
glu-gly-asn-val**	Peptide	Polypeptide	0.00729205	0.0270426	2.291	3.309
3-(3-hydroxyphenyl)propionate	Xenobiotics	Benzoate Metabolism	0.0193171	0.0576367	0.35	0.214
3-methoxycatechol sulfate (1)	Xenobiotics	Benzoate Metabolism	0.028854	0.0795858	0.213	0.09
2,4-di-tert-butylphenol	Xenobiotics	Chemical	0.0174467	0.052768	1.343	1.477
n-propanol glucuronide	Xenobiotics	Chemical	0.000356409	0.00228301	0.948	5.369
O-sulfo-L-tyrosine	Xenobiotics	Chemical	1.02161e-07	4.06865e-06	1.606	3.988
perfluorohexanesulfonate (PFHxS)	Xenobiotics	Chemical	0.000961977	0.00547311	0.371	0.219
perfluorooctanesulfonate (PFOS)	Xenobiotics	Chemical	0.00756219	0.0278191	0.394	0.286
sulfate*	Xenobiotics	Chemical	1.56268e-06	2.65076e-05	1.364	2.469
thioproline	Xenobiotics	Chemical	0.000442903	0.00274121	0.698	0.551
salicylate	Xenobiotics	Drug - Topical Agents	0.000171911	0.00124977	0.329	0.128
daidzein sulfate (2)	Xenobiotics	Food Component/Plant	0.0372775	0.0959162	0.346	0.044
equol sulfate	Xenobiotics	Food Component/Plant	0.00058328	0.00346938	0.081	0.01
ergothioneine	Xenobiotics	Food Component/Plant	0.0272838	0.0761949	1.439	1.992
erythritol	Xenobiotics	Food Component/Plant	1.13374e-06	2.1719e-05	2.018	5.883
glycitein sulfate (2)	Xenobiotics	Food Component/Plant	0.00667865	0.0251755	0.186	0.067
mannonate*	Xenobiotics	Food Component/Plant	0.00156547	0.00810153	1.395	5.269
1FC: fold change compared to control. FC<1 indicates a decrease over control while FC>1 indictes an increase.
2FDR: adjusted p value.

## Sheet: S2 metabolomics
Supplementary Data 2. Untargeted serum metabolomics data
Subj_ID	SUB_02779	SUB_02801	SUB_02840	SUB_02812	SUB_02834	SUB_02774	SUB_02847	SUB_02768	SUB_02780	SUB_02813	SUB_02848	SUB_02807	SUB_02781	SUB_02841	SUB_02802	SUB_02775	SUB_02814	SUB_02808	SUB_02849	SUB_02783	SUB_02815	SUB_02843	SUB_02836	SUB_02776	SUB_02850	SUB_02837	SUB_02784	SUB_02771	SUB_02778	SUB_02817	SUB_02811	SUB_02851	SUB_02785	SUB_02786	SUB_02845
AGE (yr)	10.17	12.33	14.06	15.16	15.08	10.74	8.17	9.52	10.15	11.35	15.92	18.98	12.32	16.55	14.26	14.84	7.64	10.55	10.48	17.52	13.94	16.14	10.03	9.94	18.66	17.83	7.41	11.92	15.52	11.35	7.37	11.74	15.86	11.03	12.11
GROUP	Control	CKD3/4	CKD3/4	Control	CKD1/2	CKD1/2	Control	CKD3/4	Control	Control	Control	CKD1/2	Control	CKD1/2	CKD1/2	CKD1/2	Control	CKD3/4	Control	CKD1/2	CKD1/2	CKD1/2	Control	CKD1/2	CKD1/2	CKD1/2	Control	CKD3/4	CKD1/2	Control	CKD1/2	Control	CKD1/2	Control	CKD3/4
WEIGHT (kg)	4.64	2.22	3.49	3.65	3.51	4.44	5.94	2.31	5.01	4.28	5.3	2.8	3.65	2.61	3.15	4.15	5.68	2.34	4.81	3.48	5.7	2.92	2.51	4.04	3.4	3.28	5.56	2.96	2.64	4.84	5.28	5.72	4.85	4.62	3.93
GENDER	Female	Female	Male	Male	Female	Male	Male	Female	Female	Female	Male	Female	Female	Female	Male	Male	Female	Female	Female	Female	Male	Female	Female	Female	Male	Male	Male	Female	Female	Female	Female	Male	Male	Female	Female	CHEM_ID	CHEMICAL_NAME	SUPER_PATHWAY	SUB_PATHWAY
BREED	DSH	DSH	DSH	DSH	DSH	DSH	DSH	DSH	DSH	DSH	DSH	DSH	DSH	DSH	DSH	DSH	DSH	DSH	DSH	DSH	DSH	DSH	DSH	DSH	DSH	DSH	DSH	DSH	DSH	DSH	DSH	DSH	DSH	DSH	DSH
CHEM_30	0.318042	2.36578	0.615803	0.952213	-0.453746	-0.0251928	-0.315792	1.7398	-1.23706	-0.506704	0.923146	1.93514	-0.103922	0.800226	0.89922	-0.921971	-0.987501	1.08174	0	0.622447	-0.182316	1.39792	-1.55557	-1.09826	3.00163	2.77589	-0.991225	-0.0172113	-0.0791007	0.143197	-1.14971	0.210928	-1.23571	-0.748436	-0.16143	30	mevalonate	Lipid	Mevalonate Metabolism
CHEM_35	-0.0450767	-0.0858191	-0.185253	0.104895	0.288739	-0.0438284	-0.187983	-0.218461	0.193334	0.343843	-0.326593	-0.268367	-0.0230905	0.0023382	-0.14326	-0.100854	-0.192483	0.107661	0.0459385	0.397305	-0.0617851	0.287975	1.08398	-0.369688	-0.176532	0.112227	-0.379347	-0.556345	0.200898	0.18386	0.0159252	-0.0512303	-0.13	-0.250052	0.136201	35	S-1-pyrroline-5-carboxylate	Amino Acid	Glutamate Metabolism
CHEM_49	-0.425473	0.875585	0.613545	-0.0894523	-0.143707	0.123065	-0.234487	0.837483	-0.425965	-1.06672	0.0998548	0	-0.941608	-0.11995	-0.0646974	0.078534	-0.358699	0.0290842	-0.481767	-0.66619	-0.126965	0.828718	0.250013	0.233426	0.255123	1.00795	-0.464415	0.140345	0.159061	-0.722325	-0.232727	-0.2972	-0.156487	-0.467884	-0.315375	49	putrescine	Amino Acid	Polyamine Metabolism
CHEM_50	0.238919	-0.137052	0.105992	-0.0777792	-0.0108883	-0.181379	-0.244432	-0.466379	0.0281576	-0.588874	-0.387235	0.85232	-0.00653893	0.323138	-0.334681	0.347481	0.707809	-1.26481	-0.745868	-0.154743	0	0.59639	0.257557	-0.235047	0.010179	0.322252	-0.272225	-0.11662	0.126916	-0.200549	0.310454	-0.740727	1.54243	-0.249744	-0.777254	50	spermidine	Amino Acid	Polyamine Metabolism
CHEM_55	0.139661	0.123296	0.138576	-0.149349	-0.245076	0.329687	0.0232669	0.774755	0.0878394	0.305962	-0.0911831	0.108825	-0.111778	0.199255	-0.36074	-0.121003	0.164542	0.100299	-0.273799	0.147233	-0.536117	-0.139621	0.419794	-0.614426	0.343213	0.290767	-0.20623	0.29826	-0.107736	0.255805	0.20375	0.0290164	0.186095	-0.00154055	0.242966	55	1-methylnicotinamide	Cofactors and Vitamins	Nicotinate and Nicotinamide Metabolism
CHEM_62	-0.011088	-1.69773	-1.01791	-0.255277	0.636222	0.537387	0.37269	-1.69773	0.270857	0.109948	0.0429924	-0.27184	-1.05171	-0.431214	-1.116	-1.04986	-0.179229	-1.29371	-0.401001	-0.296942	-0.455208	-1.33573	-0.268508	-1.23234	1.31013	-1.10595	-1.094	-1.03796	-0.727264	-0.0276041	-0.177776	-0.282439	-0.109728	0.998078	-0.175601	62	12,13-DiHOME	Lipid	Fatty Acid, Dihydroxy
CHEM_92	0.190677	0.393719	-0.267134	-0.466128	-1.22513	0.0613753	-0.240858	-0.576708	-0.30623	0.136319	-0.0635164	0.100386	-0.442839	-0.141823	1.01307	0.300819	0.271388	-0.0829874	-0.250044	-1.29012	0.295986	-1.12283	-0.349071	-0.424145	-0.472147	-0.0209541	0.546694	-0.228304	-0.383465	0.810699	0.425105	-0.233006	0.0130668	-0.320038	0.099693	92	2-oxoadipate	Amino Acid	Lysine Metabolism
CHEM_93	0.384458	0.380775	-0.328447	-0.130991	-0.544245	-0.244282	-0.24521	-0.523472	-0.216475	0.3113	-0.265866	0.555068	-0.18973	-0.221815	0.881631	-0.0765789	0.847568	0.341867	0.0169664	-0.594994	0.349223	-1.05227	-0.153401	0.161604	-0.543984	-0.20774	0.861997	0.0349913	0.316114	0.64706	0.657987	0	0.262169	0.106999	-0.118948	93	alpha-ketoglutarate	Energy	TCA Cycle
CHEM_98	0.466206	0.597148	0.347179	0.0279167	0.0116754	0.629502	0.0454563	0.265161	-0.0711966	-0.249798	-0.524349	-0.353803	-0.733096	-0.368758	-0.0114697	0.0178743	-0.427901	0.25318	0.0787451	-0.171828	0.361365	0.343527	-0.948671	0.0473346	-0.533823	0.563718	-0.272117	0.439	0	-0.144898	-0.0698596	-0.0669191	-0.248667	-0.574531	0.812153	98	kynurenate	Amino Acid	Tryptophan Metabolism
CHEM_111	-0.789266	1.29636	0.254316	-0.276827	0.124536	-0.184649	-0.178859	-0.136673	-0.523431	-0.835459	0.0910292	-0.0635659	-0.183615	1.02036	0.781287	0.0577473	-0.555071	0.32163	-0.572011	-0.0441895	0.0703145	0.0412951	-0.353407	-0.202963	0.269861	-0.161336	-0.0508606	0.471154	0.564819	-0.88313	-0.000816027	-0.138572	-0.345451	-0.027706	0.0512655	111	3-hydroxyisobutyrate	Amino Acid	Leucine, Isoleucine and Valine Metabolism
CHEM_112	-0.354316	0.698383	0.410642	-0.178003	0.287216	-0.0367539	-0.00156947	-0.334862	-0.504995	-0.224131	-0.224165	1.16272	-0.435076	0.143181	0.345589	0	-0.575394	1.13669	0.0992211	0.139866	-0.0916872	0.483431	-0.825379	-0.0847154	0.0531289	0.573175	-0.313466	0.143833	0.0242203	-0.310799	-0.024294	-0.301016	-0.36586	-0.643362	0.989923	112	3-hydroxy-3-methylglutarate	Lipid	Mevalonate Metabolism
CHEM_132	-1.86235	-1.86235	-1.86235	-1.86235	-1.86235	-1.86235	-1.86235	-1.25496	-1.86235	-1.86235	-1.86235	-1.86235	-1.86235	-1.86235	-1.86235	-1.86235	-1.86235	-0.993837	-1.86235	-0.0440139	-1.86235	-0.977754	-1.86235	-1.86235	-1.86235	-1.86235	-1.86235	-1.86235	-1.86235	-1.86235	-1.86235	-1.86235	-1.86235	-1.86235	-1.86235	132	3-phosphoglycerate	Carbohydrate	Glycolysis, Gluconeogenesis, and Pyruvate Metabolism
CHEM_136	-0.034228	-4.18392	-4.18392	-4.18392	1.91609	-4.18392	-4.18392	-0.719193	-4.18392	-0.871428	-4.18392	-4.18392	-4.18392	-4.18392	-4.18392	-4.18392	-4.18392	-4.18392	-1.50529	-1.53696	-4.18392	0.848416	-0.751118	-4.18392	0.269988	0.575107	-4.18392	-0.542946	-4.18392	-1.82382	-1.80205	-2.21971	-4.18392	-3.79442	-4.18392	136	cholate	Lipid	Primary Bile Acid Metabolism
CHEM_144	0.265978	-1.55719	0.405625	0.692133	1.20364	-0.474113	-0.917645	1.25789	-1.00314	-1.08486	-0.626713	-1.55719	-0.14007	-0.428467	-1.55719	-1.55719	-1.24289	-0.376036	-0.682691	-0.942401	-1.55719	0.476291	0.96263	-1.55719	0.398036	0.349171	-1.55719	-1.09484	-0.884079	-0.441465	-1.55719	-0.0784983	-1.13915	-1.55719	-0.408081	144	4-hydroxyphenylacetate	Amino Acid	Phenylalanine Metabolism
CHEM_171	-0.248654	-0.294643	0.0266521	0.0789072	0.121807	-0.414411	0.403708	0.187432	-0.370149	-1.1449	0.0136471	0.826475	0.270201	0.575154	-0.546371	0.19127	0.470396	-0.944867	-0.0479486	0.253856	-0.703075	0.674564	0.0972581	-0.277838	0.112691	-0.444597	0.0693812	-0.469194	0.444488	-0.402264	-0.22518	-0.215967	0.232088	0.0464417	-0.369406	171	hypoxanthine	Nucleotide	Purine Metabolism, (Hypo)Xanthine/Inosine containing
CHEM_172	0.0547716	-0.213532	-0.396951	-0.0184663	0.483099	-0.896339	0.479319	1.04401	-0.389115	-1.08412	-0.0424378	1.28592	-0.126804	0.848403	-0.192337	0.126419	1.26241	-0.862097	0.145758	0	-0.3814	0.955016	-0.135776	-0.41867	0.151871	-0.147327	-0.031337	0.0841428	0.437241	-0.168222	0.354207	0.153766	1.20794	-0.438059	-0.367378	172	guanine	Nucleotide	Purine Metabolism, Guanine containing
CHEM_179	0.022008	-1.45711	-0.592817	-0.609455	0.732255	0.465236	0.501622	-1.45711	0.166471	0.199869	-0.477237	-0.604086	-0.390025	-0.545531	-1.45711	-0.912733	-0.162842	-1.42914	-0.41547	-0.015018	-0.143263	-1.45711	-0.549097	-0.518097	0.229173	-0.145768	-0.577366	-0.814829	-0.717738	0.294792	-0.683197	-0.243476	-0.0240755	0.349749	-0.184113	179	9,10-DiHOME	Lipid	Fatty Acid, Dihydroxy
CHEM_180	-0.233878	0.985407	-0.172768	-0.0605505	0.174997	-0.237773	-0.299511	-0.186743	-0.124113	-0.860969	-0.1157	-0.288388	-0.50479	0.1622	0.12384	-0.345001	-0.749833	0.397043	-0.59236	0.492071	-0.00322948	0.0639404	-0.16188	0.621926	0.276104	-0.354858	0.611074	0.624252	0.668683	-0.338825	0.141629	-0.129663	0.120453	0.0858703	-0.211168	180	linoleate (18:2n6)	Lipid	Long Chain Polyunsaturated Fatty Acid (n3 and n6)
CHEM_181	-0.193548	0.0693645	-0.16741	-0.206587	0.368972	-0.439322	-0.0167142	0.588884	-0.232454	-0.287901	-0.172777	0.0541586	-0.413321	-0.111896	-0.262908	-0.491539	-0.0226442	-0.326175	-0.0745675	-0.230166	-0.148154	-0.32046	-0.106268	-0.182196	0.0649921	-0.0403393	0.0539385	-0.0814411	-0.229706	-0.186339	-0.15339	-0.0480191	-0.412658	-0.241023	0.247253	181	laurate (12:0)	Lipid	Medium Chain Fatty Acid
CHEM_182	-1.08019	-0.285894	0.235566	-1.08019	-0.12392	-0.319097	-0.00112587	-0.0273872	-0.901346	-0.342195	-0.412879	-0.518661	-1.08019	-0.155948	0.0668587	0.0799759	-0.136985	0.609029	-1.08019	-1.08019	-1.08019	0.423284	-1.08019	-1.08019	-0.0557306	0.377811	-0.519798	-0.665835	-1.08019	-0.213263	-0.676857	-0.74029	0.57228	-1.08019	1.12381	182	quinolinate	Cofactors and Vitamins	Nicotinate and Nicotinamide Metabolism
CHEM_186	0.126407	0.0310161	-0.178695	-0.401822	0.449241	0.373325	0.258117	0.425714	-0.125454	0.127786	-0.125687	-0.142382	-0.00994738	-0.174507	-0.0225948	0.0446013	-0.0383226	0.0295798	0.27175	-0.0727738	-0.000897669	0.00175398	0.0862971	-0.346273	0	0.0209407	-0.2245	-0.196688	-0.127113	0.217326	-0.0237127	0.106189	-0.166019	0.169217	0.251452	186	N-formylkynurenine	Amino Acid	Tryptophan Metabolism
CHEM_187	-0.282363	0.360856	0.771178	0.0364524	0.618966	-0.406353	-0.197734	-0.468416	-0.181503	-0.728246	-0.421195	0.482929	-0.630464	0.764528	0.258799	0.069106	-0.766128	-0.382794	-0.134576	-0.374303	0.258219	1.21647	0.457744	-0.486315	0.634217	0.666893	-0.729001	-0.337588	0.660993	-0.351257	-0.00537395	-0.427501	-0.152749	0.570297	-0.0877964	187	N('1)-acetylspermidine	Amino Acid	Polyamine Metabolism
CHEM_189	-0.377927	1.17497	0.391143	0.179793	-0.142687	-0.0874106	-0.032252	1.01778	-0.236554	-0.0280874	-0.171156	0.404665	-0.281685	0.181681	0.39539	0.260145	-0.14635	1.17076	-0.177834	0.210445	-0.206446	-0.159675	-0.206869	0.214243	-0.18091	0.422327	-0.131041	0.0811486	0.132432	-0.0205626	-0.0532683	-0.0137919	-0.204628	-0.20436	0.964313	189	N6,N6,N6-trimethyllysine	Amino Acid	Lysine Metabolism
CHEM_192	-0.0932584	0.116303	1.21189	0.238991	-0.169219	0.426604	-0.0191206	0.891526	-0.163889	-0.64929	0.661537	0.516409	-0.398611	-0.022692	0.301334	0.340968	0.287109	-0.0246546	-0.457553	-0.650783	-0.0587701	1.16951	-0.017106	0.143553	0.552171	1.26036	-0.849192	-0.300342	0.24074	-0.302434	-0.190455	0	-0.41456	0.0149713	0.855431	192	N-acetylputrescine	Amino Acid	Polyamine Metabolism
CHEM_194	0.394737	0.448595	0.0475638	-0.232785	0.16171	0.0543283	-0.0471487	0.138788	0.305348	0.0551927	-0.220881	-0.15759	0.104114	0.100684	-0.117412	0.194559	0.163691	0.722798	-0.0500002	-0.270411	0.0281881	0.29039	-0.582189	0.0885596	9.0352e-05	-0.0372594	-0.145654	0.108415	-0.354233	0.176837	0.0600095	-0.1095	-0.154955	0.0751254	0.518037	194	N-formylmethionine	Amino Acid	Methionine, Cysteine, SAM and Taurine Metabolism
CHEM_197	0.466735	0.206885	0.0879002	-0.268871	0.0795947	-0.259447	-0.7842	0.321002	-1.31998	-1.31998	-0.755083	0.580437	0.333986	0.421886	-1.31998	-0.412543	0.560746	0.669721	-1.31998	0.866114	-1.17494	0.690869	-1.31998	-0.602031	-0.14672	-0.25127	-0.103232	-0.324598	-0.724702	-0.818466	-0.817254	-1.31998	0.433755	-1.31998	0.682713	197	S-adenosylhomocysteine (SAH)	Amino Acid	Methionine, Cysteine, SAM and Taurine Metabolism
CHEM_209	0.174597	-0.095282	0.718944	-0.3447	-1.24846	0.430126	-0.569796	-5.42526	0.941507	-0.178804	-1.62349	-1.73136	0.468272	0.780022	0.345239	-0.394113	0.0667727	-0.33147	-5.04738	1.24284	-2.48559	1.72944	1.51216	0.263561	1.04106	1.52829	1.42082	-0.318066	-3.10418	0.883238	-1.51644	-2.3693	0.261792	1.38206	0.690954	209	adenosine 5'-monophosphate (AMP)	Nucleotide	Purine Metabolism, Adenine containing
CHEM_212	-0.301559	0.758851	0.0714682	0.0836081	0.0557811	-0.100608	-0.251939	0.500044	-0.470786	-0.275622	-0.369955	0.348848	-0.229161	0.467233	0.356324	0.0964454	0.226927	0.624554	-0.459383	1.97332	-0.327098	0.30625	-0.326999	-0.177833	0.0928055	0.169289	-0.47758	-0.808468	-0.0156669	-0.0786977	-0.169106	-0.42496	0.239408	-0.185336	0.593436	212	5-methylthioadenosine (MTA)	Amino Acid	Polyamine Metabolism
CHEM_218	-0.437303	1.69625	1.0376	-0.513335	0.703547	0.987528	-0.336391	0.805525	-0.287107	-0.17981	-0.357072	0.617646	-0.335622	0.573361	0.153913	-0.242098	-1.11284	2.32705	-0.486201	0.677294	-0.0982904	0.563044	-0.0127439	0.390799	-0.270845	0.338108	-1.11284	0.648075	0.219167	-0.358579	-0.109817	-0.200013	-0.0858797	-0.558386	2.16305	218	allantoic acid	Nucleotide	Purine Metabolism, (Hypo)Xanthine/Inosine containing
CHEM_229	-0.254724	-0.552949	-0.131176	-0.772702	0.473416	-0.203208	-0.148514	-0.346299	-1.07369	-0.903698	-0.114135	-0.404778	-0.211036	0.878943	-0.586467	-0.00442236	-0.736024	-0.348188	-0.672022	1.10187	-0.832173	0.953284	0.157166	0.534796	0.257639	-0.717463	0.856549	0.523446	0.318592	-0.547752	0.217847	-0.208764	0.0979207	-1.14518	0.233813	229	arachidonate (20:4n6)	Lipid	Long Chain Polyunsaturated Fatty Acid (n3 and n6)
CHEM_231	-0.125306	-0.0120873	-0.313338	0.114907	-0.0276827	-0.0780597	0.248825	0.182718	0.159313	0.0311983	0.11732	-0.0422514	-0.0092349	0.244261	0	-0.0182447	0.0777302	0.0560555	-0.195244	0.0146295	0.0251985	-0.019323	0.355826	0.0617161	-0.0157015	-0.0165947	0.115581	-0.231827	-0.131967	0.138623	0.242886	0.0910547	0.12468	0.15556	0.0821224	231	arginine	Amino Acid	Urea cycle; Arginine and Proline Metabolism
CHEM_234	0.144163	0.00722241	-0.208425	-0.207758	0.016711	-0.467926	0	0.862212	-0.246437	0.0260255	-0.367298	0.750552	0.0469865	0.118229	-0.0323336	-0.135245	0.654523	-0.2969	-0.158425	0.156691	-0.334789	0.450208	-0.249897	-0.249444	-0.187492	0.244575	-0.120265	-0.538496	-0.0731916	-0.107119	-0.296211	-0.208262	0.80857	-0.0235691	-0.106237	234	aspartate	Amino Acid	Alanine and Aspartate Metabolism
CHEM_235	0.357416	-0.761133	-1.15236	-0.532654	0.920707	-0.217877	0.158363	-0.939483	-0.320993	-1.15236	-1.15236	-0.152331	-0.632162	0.956208	-1.15236	-0.00658642	-0.275728	-1.15236	0.436708	-0.702311	0.223787	1.44368	-0.171222	0.326114	0.596052	-0.258487	-0.445804	-0.660695	-1.15236	0.599718	0.272383	0.361011	-0.623081	1.2274	0.250987	235	2-hydroxyphenylacetate	Amino Acid	Phenylalanine Metabolism
CHEM_240	0.737669	-0.310028	-0.0348711	-0.216461	0.498501	0.116957	0.3351	-0.65214	0.107964	0.506631	-0.330797	-0.381031	0.0440979	0.0507457	-0.468409	-0.418185	0.274467	0.257641	0.0696819	-0.760737	0.385089	-0.8774	-0.432548	0.257303	-0.413894	-0.258085	-0.191	-0.28009	-0.27515	0.519603	-0.25295	-0.103154	-0.353148	0.0958974	0.361585	240	3-(4-hydroxyphenyl)lactate	Amino Acid	Tyrosine Metabolism
CHEM_241	0.506291	-0.947105	-0.208374	-0.947105	0.914842	-0.947105	0.431524	-0.947105	-0.254343	-0.947105	-0.298759	0.25413	-0.482145	0.257778	-0.947105	-0.631213	0.0067546	-0.096956	0.128719	-0.947105	-0.344966	-0.947105	-0.277358	-0.947105	0.22594	0.185195	-0.947105	-0.947105	-0.418341	0.247859	-0.280749	-0.142456	-0.278617	-0.947105	-0.348693	241	phenylpyruvate	Amino Acid	Phenylalanine Metabolism
CHEM_244	-0.685017	0.359865	0.216686	-0.14358	-0.435814	-0.699719	-0.101961	0.650162	-0.175453	-0.16873	-0.161818	-0.261158	-0.712412	0.722954	-0.967803	-0.145117	0.431991	-0.0446768	0.0172366	-0.29785	0.0769043	-0.535358	-0.0353358	-0.327454	-1.18881	-0.000708452	-0.169752	-0.514485	-0.203554	-0.023469	-0.0598412	0.0722933	0.2532	-0.0698019	0.028411	244	beta-alanine	Nucleotide	Pyrimidine Metabolism, Uracil containing
CHEM_249	0.0186454	-0.433451	0.105147	-0.743184	-0.25081	0.427734	0.091153	-0.044478	-0.117747	-0.0789146	-0.764956	0.336231	-0.126145	0.0343271	0.0395932	-0.499821	-0.0936899	0.91686	0.0401109	-0.119533	0.0891467	-1.27845	-0.349105	-0.0263525	-1.34041	-0.130366	-0.51128	-0.205435	0.136354	0.167048	-0.0382421	0.0539142	-0.0592084	-0.144116	0.667602	249	carnosine	Amino Acid	Histidine Metabolism
CHEM_250	-0.513515	0.34668	-0.182747	0.557454	0.482655	-0.599572	-0.0950428	-0.835186	-0.394585	-0.07498	-0.0203594	0.54313	-0.335593	-0.559349	-0.308773	-0.201366	-0.0205693	-0.757566	-0.362287	-0.942905	-0.0858531	-1.22336	-0.888346	0.879267	0.521504	0.169016	-0.0904958	0.455293	0.514684	0.0291037	-0.462405	-1.22336	0.0199531	-0.743896	-1.04028	250	biliverdin	Cofactors and Vitamins	Hemoglobin and Porphyrin Metabolism
CHEM_252	0.322317	0.16298	-0.425846	-0.377396	-0.053966	-0.500504	-0.320366	-0.0111851	-0.308442	0.0318398	-0.428512	0.524564	-0.345933	0.0097527	-0.0686397	0.0544367	0.656618	0.00704057	-0.0976788	-0.305879	0.157896	0	-0.0818682	-0.0829501	-0.191225	-0.322467	0.217672	0.751831	-0.118203	0.0746525	0.111264	-0.153571	0.145911	-0.00961758	-0.256086	252	succinate	Energy	TCA Cycle
CHEM_254	-0.707078	2.73955	0.867264	1.10981	-1.4458	-0.313415	-0.692673	0.637127	-0.652271	-1.01676	0.050326	-0.558011	-0.882162	0.419739	0.334959	0.314077	-0.826078	1.58248	-1.16588	0.544229	-0.560892	-0.172832	-1.43089	0.988105	0.281083	-0.123001	0.626978	-0.191928	0.507909	-1.40899	-0.514745	-0.537528	-0.082876	-0.596654	0	254	3-hydroxybutyrate (BHBA)	Lipid	Ketone Bodies
CHEM_266	-0.207709	-0.288656	-0.176929	-0.516135	-0.0348549	0.159219	-0.310087	-0.251047	-0.467217	0.0162291	-0.029051	-0.232493	-0.212933	-0.169533	-0.227989	0.121166	-0.0807267	0.402016	-0.534207	0.0574299	-0.31321	0.0942553	-0.337945	0.536155	-0.267169	-0.544528	0.461722	0.2192	0.530586	-0.00474098	0.691329	0.0142735	0.446779	-0.451576	0.342368	266	cholesterol	Lipid	Sterol
CHEM_267	-0.436645	0.291216	-0.472794	-0.489937	0.0997634	0.171342	0.0497788	-0.208727	0.00792076	-0.685696	-0.482811	0.502479	-0.420867	0.337108	-0.0424361	-0.269576	0.373794	0.851541	-0.473134	0.332327	-0.365168	0.419445	-0.0715167	-0.122682	-0.288276	-0.553877	-0.148491	-0.417199	-0.362392	-0.295813	-0.209542	-0.463315	0.410365	0.401498	0.165759	267	choline phosphate	Lipid	Phospholipid Metabolism
CHEM_273	0.116989	1.01741	-0.557697	-0.0948235	-1.77973	0.100252	0.0894254	-0.85085	0.0814242	-0.591607	0.11369	1.10514	-0.236741	0.0892675	-0.0800623	-0.252446	0.571728	1.66316	0.411377	-0.1999	0.364064	-0.97338	-1.77973	-0.341052	-1.1542	-0.209263	-0.243889	0.647539	-0.255296	0.759553	-0.534143	0.00907157	-1.10304	0.289238	1.10658	273	cortisone	Lipid	Corticosteroids
CHEM_275	0.0506873	0.415065	0.30348	-0.0790787	0.000334045	0.21817	-0.077365	0.257387	-0.118297	-0.0642719	-0.258087	0.0104274	-0.0930273	0.0976182	0.0111317	0.0429889	-0.149846	0.529403	-0.189041	0.057851	-0.226403	-0.00175393	-0.403886	0.0941206	-0.365387	-0.122905	0.0515141	0.291087	-0.0976201	0.0536614	0.112969	0.0714268	0.0246497	-0.36057	0.674649	275	creatinine	Amino Acid	Creatine Metabolism
CHEM_278	-0.357541	0.348655	-0.335416	-0.888216	0.350018	0.0490874	0.406416	1.14624	-0.845343	0.112212	-0.203701	-0.201405	-0.484811	0.513126	0.645624	-0.861406	-0.178215	1.21752	-0.180591	-0.336962	-0.46507	-0.00593543	-1.2521	-0.395025	-0.564922	1.02403	0.621162	0.96748	0.206591	0.504781	0.77278	0.641988	0.120155	-0.5682	0.720825	278	cysteinylglycine	Amino Acid	Glutathione Metabolism
CHEM_279	-0.502707	0.411222	0.171521	0.403243	0.358565	0.119182	0.573124	0.241398	-0.238176	0.441339	0.174568	-0.18432	0.409434	-0.224391	-0.0898438	0.159698	-0.26773	0.565714	0.228457	0.0537206	-0.0216174	0.0545713	-0.268678	0.29914	0.0243908	-0.452784	0.147224	0.0237124	0.116879	0.0798758	-0.213668	0.100712	-0.435165	-0.0601106	-0.144394	279	cystine	Amino Acid	Methionine, Cysteine, SAM and Taurine Metabolism
CHEM_282	0.0143637	-0.372811	-0.763092	-0.435043	1.09423	-0.348741	-0.0047665	-0.805213	-0.77241	-1.3645	-0.936692	1.21895	0.946227	0.828419	0.0825552	-0.40403	1.30489	-1.36448	-1.14844	1.98116	-1.53595	2.06686	0.286072	-0.799533	0.846022	-0.731015	0.204409	-1.0319	-1.18498	-0.212314	0.172844	-0.989485	0.512105	0.0362168	0.153013	282	cytidine 5'-monophosphate (5'-CMP)	Nucleotide	Pyrimidine Metabolism, Cytidine containing
CHEM_291	-3.59915	-3.59915	-3.59915	-3.59915	-3.59915	-3.59915	-3.59915	-3.59915	-3.59915	-3.59915	-3.59915	-3.59915	-3.59915	-3.59915	-3.59915	-3.59915	-3.59915	-3.59915	-3.59915	-3.59915	-3.59915	-3.59915	-3.59915	-3.59915	-3.59915	-3.59915	-3.59915	-3.59915	-3.59915	-3.59915	-3.59915	-3.59915	-3.59915	-3.59915	-3.59915	291	glucose 6-phosphate	Carbohydrate	Glycolysis, Gluconeogenesis, and Pyruvate Metabolism
CHEM_294	-3.27047	-3.27047	-3.27047	-3.27047	-3.27047	-3.27047	-3.27047	-3.27047	-3.27047	-3.27047	-3.27047	-3.27047	-3.27047	-3.27047	-3.27047	-3.27047	-3.27047	-3.27047	-3.27047	-3.27047	-3.27047	-3.27047	-3.27047	-3.27047	-3.27047	-3.27047	-3.27047	-3.27047	-3.27047	-3.27047	-3.27047	-3.27047	-3.27047	-3.27047	-3.27047	294	mannose-6-phosphate	Carbohydrate	Fructose, Mannose and Galactose Metabolism
CHEM_297	0.0918081	-0.849368	0.0958646	-0.153493	0.422296	-0.0520288	-0.278196	0	-0.185206	-0.593185	-0.207502	0.395179	0.0226748	0.500498	-0.58935	-0.116797	0.265981	-0.370624	-0.700768	0.245743	-0.173597	0.709598	-0.608032	-0.0978748	0.151073	0.0845034	0.345261	-0.212915	0.368742	-0.288342	0.0423708	-0.239412	0.380009	-0.363025	0.370334	297	sphingosine	Lipid	Sphingosines
CHEM_302	1.90384	-1.74106	-1.74106	-1.74106	-0.090618	-0.395229	-0.954473	-1.74106	-1.61775	-1.74106	-1.03998	-0.0245859	-1.20902	-0.259007	0.378447	-0.776108	-0.435928	0.198234	-0.252239	-1.74106	-1.28933	1.24175	-1.74106	0.653772	-1.74106	0.108368	0.369298	0.345105	-0.851482	-1.74106	1.03692	0.560675	-1.60722	-0.762815	-1.43495	302	deoxycholate	Lipid	Secondary Bile Acid Metabolism
CHEM_306	-0.19981	1.49225	-0.103439	0.251557	-0.991652	0.0385603	-0.527903	0.176797	-0.211495	-0.934984	1.05204	1.71653	-0.651733	-0.642997	0.13068	-2.41047	-0.165488	0.401536	0.0494293	0.397321	0.13012	1.45539	-2.41047	-0.814982	1.05209	1.68996	-0.940217	0.503054	0.111522	0	-0.438827	-0.478896	-1.12059	0.0136253	-1.63645	306	desmosterol	Lipid	Sterol
CHEM_310	0.271776	-0.219594	-0.338112	-0.36763	-0.0503226	-0.074388	-0.696828	-0.260515	-0.000471945	-0.085568	-0.155686	0.129555	-0.438726	-0.106658	-0.162164	-0.321935	0.318783	0.392063	-0.760399	0.0938105	-0.394975	1.23666	-0.951958	0.0346664	0.741891	-0.51347	-0.517369	0.237018	-0.489897	0.157966	0.621432	-0.0841653	0.801998	-0.322896	0.727304	310	cystathionine	Amino Acid	Methionine, Cysteine, SAM and Taurine Metabolism
CHEM_313	-0.203799	-0.848928	0.1794	-0.364777	0.59413	-0.167093	-0.468967	-0.308058	-0.3975	-0.535124	-0.379693	0.269936	-0.369805	0.852318	-0.229635	-0.115058	-0.0787871	-0.419526	-0.712875	0.447302	0	0.272186	-0.633822	0.110824	-0.0626694	-0.0603146	0.129948	0.0603343	0.569885	-0.187744	-0.0965466	-0.066556	0.22884	-0.314233	0.175469	313	sphinganine	Lipid	Sphingolipid Synthesis
CHEM_314	-1.5383	0.638248	0.345828	-0.427383	1.49367	-2.27897	0	0.738767	-2.70883	-0.414244	-0.32264	-0.299515	-1.50601	0.833762	0.0494253	-0.563834	-0.704726	0.531577	-0.0776125	-1.51982	-0.415319	2.42974	0.499927	0.217473	0.0928363	0.45738	-0.550894	-1.14203	-1.24877	-0.173615	0.316852	0.014822	-0.395624	-1.3695	0.0887246	314	behenate (22:0)*	Lipid	Long Chain Saturated Fatty Acid
CHEM_330	0.151594	0.254515	-0.981913	-0.550434	-0.532268	-0.718409	-0.58713	-0.293728	-0.824313	0.118519	-0.454633	0.649598	-0.677213	0.0487218	0.943329	-0.270976	0.833638	-0.0219016	-0.228883	-0.46706	-0.00517011	0.0489578	-0.880251	-0.16343	-0.48933	-0.592274	0.55609	0.111375	-0.462052	0.0215226	0.454073	-0.210283	0.00296438	-0.575624	-0.236238	330	fumarate	Energy	TCA Cycle
CHEM_331	-0.194647	0.66894	-0.0750073	-0.135086	-0.280729	-0.246276	0	0.64604	-0.343121	0.0290916	-0.923954	0.401648	-0.659006	0.0508467	0.236485	-0.333435	0.470058	0.493806	-0.65014	-0.84429	-0.243268	0.506339	-0.801404	-0.121573	-1.55914	0.842785	0.138041	-1.34069	-0.527212	-0.208825	-0.256201	-0.223289	0.678142	-0.297691	0.183383	331	gamma-glutamylglutamate	Peptide	Gamma-glutamyl Amino Acid
CHEM_338	-0.645082	-1.32383	-1.72276	-2.00778	0.949876	-1.67423	-0.828954	0.792266	-2.07215	-2.61126	-1.9433	1.43806	0.595444	0.727072	-1.72827	-1.17465	1.40166	-1.87244	-2.39185	1.64017	-2.86714	2.3086	-0.391089	-2.09187	0.801959	2.20161	-0.372034	0.571534	-2.43598	-1.06143	-0.909423	-1.84391	0	-1.16176	1.03934	338	gluconate	Xenobiotics	Food Component/Plant
CHEM_339	0.0235616	-0.564172	-0.192884	-0.394401	-0.234243	-0.149123	-0.481763	-0.951754	-0.732524	-0.411016	-0.505928	-0.408016	-0.0898587	0.204913	-0.543197	-0.599835	-0.357928	-0.993137	-0.446106	-0.230631	-0.161894	0.26939	-0.878751	0.148311	-0.147603	-0.381877	-0.144311	-0.203699	0	0.00198893	-0.411016	-0.537565	-0.0550344	-0.220552	-0.250974	339	glutarate (C5-DC)	Lipid	Fatty Acid, Dicarboxylate
CHEM_340	-0.15329	-0.81472	-0.697323	-0.173323	-0.438962	-0.214819	0.091614	0.155726	0.0250074	-0.201338	-0.163849	0.0855144	-0.230104	-0.240527	-0.212335	0.147023	-0.0231448	-0.329696	-0.205503	0.00886144	-0.288988	0.167155	0.38709	-0.0993279	-0.117856	0.52991	-0.219533	-1.06315	-0.386066	-0.0713877	0.0182978	-0.172484	0.0403522	-0.416065	0.252237	340	glycine	Amino Acid	Glycine, Serine and Threonine Metabolism
CHEM_344	1.05115	-1.69128	-1.30871	0.550389	-0.490006	-0.319779	0.0911874	-2.47456	0.595759	-0.273642	0.690481	-0.830374	0.208188	0.189002	-1.15669	0.54987	0.583254	-0.75002	-0.366421	-1.29644	-0.0316676	-1.23552	-0.273475	1.28031	-0.377642	-0.953348	1.09167	-0.746842	-0.884835	0.0652014	0.897322	0.591003	0.534181	-0.162195	0.695316	344	guanidinoacetate	Amino Acid	Creatine Metabolism
CHEM_347	-0.0554488	0.0974262	0.415218	0.0194574	-0.273472	-0.178015	-0.182537	-3.29994	0.261832	-0.551463	-0.447421	-0.0287625	0.396506	0.499313	0.050061	-0.120047	0.441297	-0.242347	-2.38582	0.918034	-1.05679	1.20068	0.560222	0.0304189	0.670375	0.87609	0.877077	-0.0746472	-0.898649	0.211961	-0.490519	-0.659166	-0.0197831	0.533724	0.186502	347	guanosine 5'-monophosphate (5'-GMP)	Nucleotide	Purine Metabolism, Guanine containing
CHEM_354	0.799284	-0.379299	0	0.0291692	-0.952487	-1.84582	0.893737	0.209769	-1.38045	-1.20846	0.0477797	2.1625	-1.16657	1.64935	-1.84582	-0.172719	1.65654	-1.54813	-0.826748	0.267413	-1.84582	1.86744	-0.218437	-0.0307704	1.39931	1.21235	0.116052	-1.84582	0.389428	-0.897866	-1.46671	-0.214002	0.908478	-0.952245	-0.164313	354	histamine	Amino Acid	Histidine Metabolism
CHEM_355	0.10278	-0.39071	-0.379836	0.104918	-0.339574	0.0458865	0.110507	-0.112966	0	0.0637741	-0.0893791	0.00801641	0.0336896	-0.132605	-0.293941	0.0728495	0.117092	-0.391584	0.0434097	-0.0824008	-0.189112	-0.0391315	-0.0138803	-0.215976	0.0737751	-0.350249	-0.0472574	-0.25434	-0.337223	0.104966	-0.156691	-0.00997366	-0.172287	-0.0280408	0.0140383	355	histidine	Amino Acid	Histidine Metabolism
CHEM_356	-0.369283	1.26197	-0.535381	0.313073	-2.26296	-0.423674	0.749415	-1.94653	-0.652395	0.0894414	-0.211301	0.592523	-1.18776	1.12564	0.92959	0.375437	-0.304651	0.165816	0.660969	-0.159303	0.0499776	-2.26296	-2.26296	-2.26296	-2.2127	-0.573114	0.0287002	1.61458	-0.414609	0.799127	1.00691	0.876462	-2.26296	0.0800217	-0.15679	356	cortisol	Lipid	Corticosteroids
CHEM_358	0.33748	-1.95457	-0.928591	-0.267241	0.12561	-0.813729	0.165933	-1.09999	-0.142847	0.148756	-0.322407	0.782607	0.230045	-0.16899	-0.277482	-0.437234	1.19605	-1.17667	-0.138376	-0.436284	-0.446124	-0.11086	-0.378854	-0.499297	0.270962	-0.763107	0.205354	-0.475939	-0.692364	0.338811	0.643343	0.263304	1.31482	-0.0195076	-0.944991	358	hypotaurine	Amino Acid	Methionine, Cysteine, SAM and Taurine Metabolism
CHEM_361	1.03086	1.26252	-0.208552	1.02264	1.3075	0.249706	-3.08282	0.094289	0.539202	-3.95119	-1.25285	-0.981556	0.904541	0.726687	0.570209	0.794984	0.148774	0	-2.92873	0.981502	-1.89298	1.80922	0.457957	1.02568	-2.70196	-3.15627	0.601156	0.996845	1.44405	-1.05571	0.761684	-2.20974	1.03083	0.861586	-2.9684	361	inosine	Nucleotide	Purine Metabolism, (Hypo)Xanthine/Inosine containing
CHEM_362	0.295719	0.0202737	1.00407	0.0524479	0.672378	-0.534332	-0.224373	-2.29265	-0.339077	-1.63035	-1.46694	0.891954	1.8225	0.711463	0.141076	-0.951741	1.82859	-2.29265	-0.933414	3.51124	-2.29265	2.87516	0.831225	-1.30596	1.50744	-0.662142	1.17376	-0.944024	-2.29265	0.814523	0.168423	-1.08152	-0.975352	0.364414	0.544238	362	inosine 5'-monophosphate (IMP)	Nucleotide	Purine Metabolism, (Hypo)Xanthine/Inosine containing
CHEM_363	-0.116332	0.464921	0.15839	-0.492517	0.162116	-0.331921	-0.734825	0.963182	-0.717632	-0.599044	-0.300991	0.49423	-0.426578	0.322426	-0.254607	-0.0493734	0.431583	0.232053	-1.01387	0.129072	-0.514632	0.633232	-0.259846	-0.125457	-0.0982537	-0.0969715	-0.0415365	0.398589	-0.117948	-0.452694	0.051029	-0.821439	0.670906	-0.673276	0.699329	363	myo-inositol	Lipid	Inositol Metabolism
CHEM_370	-1.22411	-1.22411	-1.22411	-1.22411	-1.22411	-1.22411	-1.22411	-1.22411	-1.22411	-1.22411	-1.22411	-1.22411	-1.22411	-1.22411	-1.22411	-1.22411	-1.22411	-1.22411	-1.22411	-1.22411	-1.22411	-1.22411	-1.22411	-1.22411	-1.22411	-1.22411	-1.22411	-1.22411	-1.22411	-1.22411	-1.22411	-1.22411	-1.22411	-1.22411	-1.22411	370	inositol 1-phosphate (I1P)	Lipid	Inositol Metabolism
CHEM_376	-0.348386	0.456153	0.0901493	0.083769	0	-0.242865	0.147624	0.0867676	0.0901343	-0.19862	0.0573246	0.161586	-0.0129706	0.110084	-0.417598	-0.180643	-0.0830556	0.0649309	-0.0222502	-0.0931314	-0.192739	-0.255805	-0.0827252	-0.196694	0.0205349	-0.213538	0.135201	-0.381603	-0.236665	0.165838	-0.0267366	-0.0677964	0.0726464	0.0994378	-0.187616	376	isoleucine	Amino Acid	Leucine, Isoleucine and Valine Metabolism
CHEM_381	-0.720949	1.33388	0.222296	-0.0508609	-0.843594	-0.305567	-0.252292	0.76212	-0.455477	-0.499798	-0.171223	-0.135267	-0.322292	0.28364	-0.141651	0.415922	-0.713996	0.602982	-1.43832	-0.1894	-0.912294	-0.306491	0.34244	-0.0630343	-0.951152	0.285183	0.144552	-0.494958	-0.39816	-1.03305	-0.307256	-0.675616	0.639082	-0.435508	0.483696	381	2-aminoadipate	Amino Acid	Lysine Metabolism
CHEM_391	-0.255091	0.21171	-0.0792175	-0.226539	-0.0429716	0.13886	-0.190543	-0.751799	0.143034	-0.0459448	0.254622	0.371281	-0.167459	0.211674	-0.59649	0.038753	-0.269102	-0.0304575	-0.517805	-0.00921209	-0.134151	0.141566	-0.18795	0.0610565	0.107858	-0.716436	-0.0481932	-0.408702	-0.270551	-0.171003	0.3705	0.0797879	0.0422548	0.150697	0.553358	391	citrulline	Amino Acid	Urea cycle; Arginine and Proline Metabolism
CHEM_393	-3.67111	1.14261	1.76457	-3.67111	-0.209981	-3.67111	-3.67111	-0.148436	-3.67111	-3.67111	-3.67111	-3.67111	-3.67111	2.2293	1.9139	-3.67111	-3.67111	-3.67111	-3.67111	-3.67111	-3.67111	-3.67111	-1.72467	-3.67111	-3.67111	-0.144447	-3.67111	-1.75446	-3.67111	-3.67111	-3.67111	-3.67111	-3.67111	-3.67111	-3.67111	393	lactose	Carbohydrate	Disaccharides and Oligosaccharides
CHEM_397	-0.366711	0.210831	-0.101683	0.0880855	0.129928	-0.349772	0.184178	-0.00159042	0.109357	-0.18969	0.0135558	0.154262	0.0299221	0.336347	-0.476752	-0.175502	-0.0930342	-0.0481861	-0.0689535	-0.0643919	-0.2641	-0.139161	-0.0146916	-0.244191	0.0603307	-0.289029	0.182577	-0.528749	-0.186824	0.123875	0	-0.00551411	0.15483	0.170198	-0.246259	397	leucine	Amino Acid	Leucine, Isoleucine and Valine Metabolism
CHEM_407	-0.264173	-0.239575	-0.232424	0.21158	-0.838309	-0.493928	0.288729	-0.267518	0.208054	-0.0134265	0.231863	0.111393	-0.061941	0.427833	-0.18132	0.489105	0.193663	-0.0287702	-0.239574	0.183508	-0.192841	-0.226678	0.0377692	0.0379988	-0.110955	-0.309767	-0.0696246	-0.539011	-0.0805967	0.0961416	0.134625	-0.101434	-0.0525715	0.0256951	0.383046	407	lysine	Amino Acid	Lysine Metabolism
CHEM_409	0.42593	0	-0.535797	-0.333664	-0.702366	-0.746578	-0.0365918	-0.451793	-0.701461	0.169802	-0.205836	0.68466	-0.496829	0.0462575	0.781452	-0.148312	0.889336	-0.142692	-0.0699268	-0.434095	0.144013	-0.0777455	-1.07215	-0.191026	-0.0236321	0.0638885	0.645441	0.0487426	-0.598373	0.0580547	0.373871	0.0653869	0.0823845	-0.49205	-0.036152	409	malate	Energy	TCA Cycle
CHEM_415	-0.492278	-0.122508	-0.333592	-0.0668983	0.262599	-0.676402	-0.0571487	0.344843	-0.00132901	0.0345682	0.21163	0	-0.0303988	0.228742	-0.169505	-0.640373	0.0619713	-0.0988155	0.206263	0.0135752	-0.0946901	0.400748	0.523744	-0.90211	0.0974451	0.575723	-0.530904	-0.267802	-0.423184	0.490781	0.208156	-0.21189	-0.0283985	-0.037513	-0.509316	415	methionine	Amino Acid	Methionine, Cysteine, SAM and Taurine Metabolism
CHEM_418	0.0798376	0.474517	-0.575571	0.829469	-0.689218	-0.145153	0.282115	-0.596313	-0.83908	-0.425642	0.119111	-0.725584	-0.684289	0.447798	-0.324344	-0.548202	-0.804221	0.434405	0.862754	0.284888	-0.51255	-0.0291544	-0.577123	-0.7278	0.374402	0	-0.578245	-0.200833	-0.384376	-1.00565	-0.9043	-0.659496	-0.602795	-0.313541	1.45853	418	methylmalonate (MMA)	Lipid	Fatty Acid Metabolism (also BCAA Metabolism)
CHEM_424	-0.157163	0.599531	-0.0815015	0.0795054	0.164496	-0.259227	-0.072669	0.00356419	-0.125017	-0.524744	0.0614368	-0.18875	-0.185095	0.18421	0.136155	-0.262522	-0.623333	0.271845	-0.25084	0.315712	-0.0259769	-0.00499419	-0.0353427	0.36321	0.266637	-0.188098	0.437165	0.3817	0.17409	-0.0871889	-0.0207933	0	-0.180392	-0.152251	-0.0218839	424	palmitate (16:0)	Lipid	Long Chain Saturated Fatty Acid
CHEM_432	0.167388	-0.256754	-0.61664	-0.266708	0.308514	-0.184018	-0.359251	0.602768	-0.271703	-0.418893	-0.59952	0.54107	-0.534013	0.201371	-0.211179	-0.270659	0.574222	-0.452969	-0.547598	-0.26186	-0.250808	0.460654	0.23563	-0.669024	-0.115926	-0.237217	-0.40439	0.410969	-0.619623	0.160744	-0.127353	-0.0998745	1.26068	-0.149171	0.47605	432	nicotinamide	Cofactors and Vitamins	Nicotinate and Nicotinamide Metabolism
CHEM_437	-0.405547	-0.0858597	-0.0405646	-0.224174	-0.168436	-0.356458	0.100022	-0.263627	-0.153828	-0.174904	0.065417	0	-0.337846	0.995472	-0.0975882	-0.103378	-0.252089	-0.24555	0.347125	-0.40824	0.168098	-0.14064	-0.314094	-0.137294	1.0779	-0.117939	-0.284238	-0.361125	-0.430095	-0.266872	-0.370231	-0.0350145	-0.122991	-0.345022	-0.0766995	437	pelargonate (9:0)	Lipid	Medium Chain Fatty Acid
CHEM_439	-0.211206	0.443501	-0.0930033	0.0261342	0.206937	-0.335362	-0.179674	0.210369	-0.298981	-0.595549	-0.0213933	-0.23567	-0.313362	0.386116	0.17075	-0.256099	-0.667871	0.103322	-0.18145	0.234837	-0.0310534	0.00503539	-0.020222	0.163881	0.102479	-0.253461	0.387758	0.295204	0.283682	-0.253271	-0.374401	-0.0320451	-0.338554	-0.35713	-0.119937	439	stearate (18:0)	Lipid	Long Chain Saturated Fatty Acid
CHEM_444	-0.434046	-0.00234938	-0.364601	0.120124	-0.0225794	-0.286461	0.222514	-0.149409	-0.102944	-0.149821	-0.0142794	-0.503461	-0.219805	0.323387	-0.147595	-0.0452843	-0.283358	0.0422885	-0.396061	-0.18847	-0.269982	-0.45365	0.818293	0.105681	-0.375039	0	-0.0810591	-0.656091	-0.351511	0.0538737	0.00932449	-0.122619	-0.443457	-0.0108918	0.234698	444	ornithine	Amino Acid	Urea cycle; Arginine and Proline Metabolism
CHEM_445	-0.291579	0.660645	0.69658	0.000752868	0.128632	1.06105	-0.23517	-0.284991	-0.459622	-0.366792	-0.558731	0.864314	-0.339569	0.677076	-0.220219	0.0989493	-0.532912	0.121763	-0.266676	-0.336786	-0.52799	0.209435	-0.374899	0.33492	0.120199	0.455665	-0.618433	0.395218	0.800132	-0.504024	-0.0702131	-0.521821	-0.49718	-0.471699	0.986586	445	orotate	Nucleotide	Pyrimidine Metabolism, Orotate containing
CHEM_448	-0.214036	0.439782	0.298131	-0.491846	-0.487705	-0.204873	-0.326743	1.37016	-0.49716	-0.510907	-0.671052	0.687972	-0.729469	-0.449334	0.263198	-0.159731	0.858276	0.679959	-0.734931	0.189541	-0.00360415	0.957015	-1.56519	-0.610137	-0.365925	0.392378	0.479	-0.160398	-0.380477	-0.376903	0.0977948	-0.336381	0.897931	-0.554417	0.241461	448	glutathione, oxidized (GSSG)	Amino Acid	Glutathione Metabolism
CHEM_452	-0.291912	1.14018	-0.193054	0.0542066	0.163199	-0.137415	-0.143332	-0.0153673	-0.207976	-0.692503	-0.0226917	-0.00216606	-0.402468	-0.159753	0.106977	-0.248671	-0.80379	0.566165	-0.559814	0.172223	0.0654281	0.366637	-0.0339914	0.976419	0.452482	-0.380024	0.66034	0.569985	0.0374718	-0.12065	0.39264	-0.219497	-0.141485	0.232352	-0.0899394	452	palmitoleate (16:1n7)	Lipid	Long Chain Monounsaturated Fatty Acid
CHEM_460	0.103901	-0.231274	-0.181213	-0.379888	0.35507	0.0582857	0.189507	-0.163251	0.0424134	0.261735	-0.0856965	-0.131481	0.057883	-0.0870639	-0.31792	-0.226727	0.0994723	-0.17999	0.0164422	-0.160399	-0.0264253	-0.243678	0.0198581	-0.246572	-0.176165	-0.0628394	-0.304199	-0.163352	0.0421659	0.318257	-0.265118	0.104999	-0.140119	0.0427488	-0.139222	460	phenylalanine	Amino Acid	Phenylalanine Metabolism
CHEM_461	-0.226332	0.594786	-0.482756	-0.878581	0.183364	0.0305572	0.15829	2.6043	-0.123464	-0.179874	-0.642684	0.528942	-0.580076	-0.117376	0.0474372	-0.331057	0.626446	2.34628	0.0369937	0.514647	-0.575457	-0.0481396	-0.291901	-0.632168	0.239927	-0.688927	-0.130433	-0.617866	-0.636118	-0.0205748	-0.00887131	0	-0.38071	-0.124462	1.04306	461	phosphate	Energy	Oxidative Phosphorylation
CHEM_463	-1.57792	-1.57792	-1.57792	-1.57792	-1.57792	-1.57792	-1.57792	-1.57792	-1.57792	-1.57792	-1.57792	-1.57792	-1.57792	-1.57792	-1.57792	-1.57792	-1.57792	-1.57792	-1.57792	-1.57792	-1.57792	-1.57792	-1.57792	-1.57792	-1.57792	-1.57792	-1.57792	-1.57792	-1.57792	-1.57792	-1.57792	-1.57792	-1.57792	-1.57792	-1.57792	463	phosphoenolpyruvate (PEP)	Carbohydrate	Glycolysis, Gluconeogenesis, and Pyruvate Metabolism
CHEM_480	-0.0777437	-0.70767	-0.554977	-0.0910727	0.0261495	-0.21675	0.101862	-0.00561217	0.114078	0.0288091	-0.0795575	-0.173855	-0.0685582	0.0182084	-0.317272	-0.210772	0.052596	-0.152379	-0.0576603	-0.237775	0	0.192232	0.1972	-0.197431	0.110151	-0.207119	0.100297	-0.781872	-0.408947	0.202764	0.0445973	0.0259751	-0.00979976	-0.0976619	-0.0434109	480	proline	Amino Acid	Urea cycle; Arginine and Proline Metabolism
CHEM_482	0.333139	-0.0587955	-0.23074	-0.435577	-0.149466	-0.284611	-0.21999	-0.190796	-0.434577	-0.631306	-0.399429	0.612143	-0.120093	0.139183	0.443429	0.0318678	0.584049	-0.101084	-0.207795	-0.335403	-0.107688	0.436053	0	-0.220316	-0.170671	-0.208523	0.105563	0.441348	0.300738	0.282059	0.312764	-0.274931	0.244293	-0.130256	-0.256944	482	lactate	Carbohydrate	Glycolysis, Gluconeogenesis, and Pyruvate Metabolism
CHEM_491	0.00611234	-0.0507918	0.102843	-0.260473	0.174123	0.370142	0.222219	-1.08501	-0.152643	0.199887	-0.019228	0.438353	-0.146396	-0.0955126	-0.0345268	0.0988476	-0.0476909	-0.225487	-0.23853	-0.038751	-0.10493	-0.134012	-0.211204	-0.461679	0.278703	0.296313	-0.437767	0.149477	-0.091431	0	-0.226376	0.16216	-0.133165	-0.122924	0.295277	491	pyridoxal	Cofactors and Vitamins	Vitamin B6 Metabolism
CHEM_498	-0.0367792	0.745081	0.268107	-0.284515	0.368719	-0.00162827	-0.156299	0.996588	-0.0763815	-0.186859	-0.246003	0.673124	-0.456111	0	0.523483	0.279648	0.102981	1.3369	-0.487739	0.227351	-0.579109	0.746004	-0.493756	0.115196	0.245044	0.771348	-0.0541447	0.272772	0.345281	-0.312961	0.470848	-0.204051	-0.0778492	-0.418352	0.933559	498	retinol (Vitamin A)	Cofactors and Vitamins	Vitamin A Metabolism
CHEM_501	0.938375	-2.87774	-1.55345	-0.900239	-0.497158	0.58422	1.05158	-1.21887	0.641708	2.10655	-0.669414	-1.46258	0.268802	-2.5255	-1.24579	0.368972	0.58156	-1.28986	0.917271	-0.579304	0.0867176	-1.06788	-2.24097	-0.573184	0.380032	-1.77662	1.36164	-2.04144	-0.929996	0.907442	1.13729	1.1543	-2.27217	-0.243332	-0.813481	501	salicylate	Xenobiotics	Drug - Topical Agents
CHEM_503	-0.365372	-0.549676	-0.659249	-0.0554764	-0.472558	-0.43853	-0.0183587	-0.302789	0.193968	-0.24	0.00600769	0.0192245	-0.309157	0.0265959	-0.351988	0.116528	-0.093956	-0.496487	-0.350453	0.117281	-0.203372	0.451412	0.481263	0.0383239	0.068408	0.465821	-0.0185505	-1.0866	-0.408849	-0.248618	0.239954	-0.201617	0.0169555	-0.270061	0	503	serine	Amino Acid	Glycine, Serine and Threonine Metabolism
CHEM_504	-0.27326	0.0361854	0.219003	0.515986	-0.557708	-0.20075	0.677116	-0.963633	0.5982	-0.523672	-0.103141	0.234394	0.117766	0.365151	-1.00289	0.0906827	0.31954	-0.933114	0.39266	0.30075	-0.0919031	0.75311	-0.48123	-0.0034279	0.426654	0.784152	0.42101	-0.328477	0.308934	0.0444064	-0.0421669	0.274756	0.00341619	0.684233	0.327439	504	serotonin	Amino Acid	Tryptophan Metabolism
CHEM_507	-0.111314	-0.234734	-0.903664	-0.151056	-1.07982	-1.07982	-1.07982	-0.554788	-1.07982	0.304633	-1.07982	0.36925	-1.07982	-0.958574	0.145826	-0.605136	0.25828	-1.07982	-1.07982	-1.07982	-0.93492	-0.099508	-0.0751284	-1.07982	-0.600358	-0.125446	-1.07982	-1.07982	-1.07982	-1.07982	-0.495018	-1.07982	1.54238	-1.07982	-1.07982	507	spermine	Amino Acid	Polyamine Metabolism
CHEM_512	-0.207414	-0.556703	-0.0504778	-0.402504	0.189428	0.150995	-0.0599196	0.395526	-0.367337	-0.67037	-0.484308	0.41896	0.249323	0.0333936	-0.377394	-0.264549	0.304438	0.249878	-0.465689	0.564377	-0.88635	0.787073	-0.157369	-0.149356	0.112643	-0.637557	-0.124986	-0.34284	-0.0408355	-0.208092	-0.442142	-0.581128	0.308514	-0.142623	0.574705	512	taurine	Amino Acid	Methionine, Cysteine, SAM and Taurine Metabolism
CHEM_519	-0.376226	0.572712	-0.331695	0.00448196	0.363582	-0.314309	-0.102168	0.726058	-0.0695966	-0.355906	-0.144792	-0.174419	-0.395213	-0.0469583	-0.0360471	-0.533637	-0.50875	0	-0.307851	0.253048	0.0144457	-0.304822	0.0848064	0.223754	0.256639	-0.296401	0.298022	0.0980513	0.0380266	0.0952703	-0.0510506	-0.155442	-0.252874	-0.0712531	0.0760141	519	myristate (14:0)	Lipid	Long Chain Saturated Fatty Acid
CHEM_533	-0.350738	0.690864	0.373169	-0.159976	0.975516	0.429292	-0.368871	0.971831	-0.19866	-0.243585	-0.0967374	0.279052	-0.0548319	0.247437	0.0289131	0.0534656	-0.270283	1.23511	-0.309734	0.12134	-0.284868	0.218796	-0.281731	-0.481524	0.429541	-0.138441	-0.349595	0.0910636	-0.0739786	-0.108804	-0.107206	-0.137961	-0.0699989	-0.0979914	1.29204	533	urea	Amino Acid	Urea cycle; Arginine and Proline Metabolism
CHEM_535	0.571441	0.513634	-0.304401	0.52184	1.03569	-0.590614	-0.235962	-2.35688	-0.131356	-0.527497	0.169579	0.870228	0.518088	0.429526	-0.40501	0.211245	0.815812	-0.10925	-0.0844421	0.722332	-0.195053	1.38346	0.199865	0.125242	-0.586081	-1.50149	0.0908044	-0.0889333	0.901599	0.184449	0.775865	-0.0043334	0.825388	-0.169849	-1.04134	535	uridine	Nucleotide	Pyrimidine Metabolism, Uracil containing
CHEM_536	-0.00735306	-0.976093	-1.25112	-0.869637	0.943561	-0.929336	-1.25112	-1.25112	-1.06745	-0.821809	-0.421345	0.356981	-0.556404	0.124644	-1.25112	-0.581231	0.960615	0.510158	-1.25112	-0.439103	-0.522198	-0.186462	0.768842	0.224372	-1.25112	-1.25112	0.0766188	0.473544	0.112041	-0.131053	0.483139	-1.25112	-0.134757	-0.111157	-1.25112	536	2'-deoxyuridine	Nucleotide	Pyrimidine Metabolism, Uracil containing
CHEM_537	0.196108	-0.589925	-1.36405	0.177408	-0.244146	0.468293	0.215063	-1.52005	0.28304	0.364529	-1.42615	-0.89188	-0.190655	0.35466	-0.570135	0.62343	0.134823	-0.382775	-0.0111687	-0.863526	-0.183265	0.451084	-0.25957	0.311739	-0.197661	-1.70963	0.313508	-1.02598	-0.244214	0.48205	1.13817	0.406041	0.226673	-0.419148	0.573275	537	trans-urocanate	Amino Acid	Histidine Metabolism
CHEM_561	0.210702	-0.0938597	-0.281396	-0.178048	0.0108642	-0.281052	-0.0257892	0.371482	0.00225873	0.0309931	-0.41453	0.594518	-0.111488	0.0560671	-0.242194	-0.184955	0.594328	-0.392956	-0.151512	-0.163989	-0.402062	0.140286	-0.0677199	-0.244017	-0.335348	0.507387	-0.116104	-0.890357	-0.271586	-0.0234957	-0.267022	-0.132981	0.741066	-0.110939	-0.15796	561	glutamate	Amino Acid	Glutamate Metabolism
CHEM_563	0.284839	-0.0528473	-0.202253	0.21145	-0.321464	-0.047081	-0.00890994	-0.116243	0.00484908	0.121474	0.018217	0.0650381	0.181587	0.018073	-0.200458	0.00128255	0.154231	-0.0123056	-0.0777408	-0.0350657	-0.209195	-0.0518276	-0.260158	-0.137917	0.218128	-0.118079	-0.0109051	-0.714808	-0.0716867	-0.0591487	-0.179374	-0.0859274	-0.0147231	0.0080513	0.116137	563	glutamine	Amino Acid	Glutamate Metabolism
CHEM_564	-0.224345	-0.633499	-0.517392	-0.122852	0.00699134	-0.414065	0.17572	0.0671195	0.196196	0.142898	0.105488	-0.0330794	0.141142	0.0898913	-0.540789	-0.476192	0.106551	-0.361822	-0.0194719	-0.174528	-0.328066	0.0457166	0.110696	-0.533426	0.00595817	-0.472865	0	-0.920834	-0.530863	0.25033	0.109783	-0.00575727	0.0971472	-0.0144215	-0.254509	564	threonine	Amino Acid	Glycine, Serine and Threonine Metabolism
CHEM_565	0.284265	-0.854396	-0.522413	-0.508741	0.045867	0.0761254	0.463961	-0.213801	0.120847	0.336592	0.00817347	0.33878	0.257656	0.183235	-0.368359	0.102272	0.382695	-0.336739	0.419407	0.000168153	-0.0199728	-0.0155857	0.149682	-0.310522	0.00413014	-1.59065	0.150491	-0.193618	-0.0376211	0.541312	0.239247	0.223563	-0.00835514	0.280868	-0.142662	565	tryptophan	Amino Acid	Tryptophan Metabolism
CHEM_566	-0.413766	0.382792	-0.0562976	0.115594	-0.120678	-0.365749	0.257142	0.0566566	0.244575	-0.253856	0.154958	0.195269	-0.0468378	0.554753	-0.70205	-0.27582	-0.0408509	-0.283904	-0.0806685	-0.0958516	-0.18243	-0.00235978	0.253028	-0.177937	0.0634658	-0.421268	0.380212	-0.30073	-0.207758	0.101473	0.0913373	-0.200077	0.137565	0.353956	-0.303836	566	valine	Amino Acid	Leucine, Isoleucine and Valine Metabolism
CHEM_568	-0.185875	-0.797632	-0.272166	0.187872	0.243651	0.485498	-0.386925	-2.12554	-0.663747	-2.12554	-2.12554	-0.643242	-2.12554	-0.345574	0.00321503	-2.12554	-2.12554	-2.12554	-0.693657	-2.12554	-0.488663	-0.396712	-2.12554	-2.12554	-0.755629	-0.944653	-2.12554	-2.12554	-2.12554	-1.12141	-2.12554	0.0756746	0.413835	-1.62409	0.580068	568	pyridoxamine	Cofactors and Vitamins	Vitamin B6 Metabolism
CHEM_572	-0.0626883	-0.0137268	0.262272	-0.175239	0.23509	-0.0265588	-0.0208203	0.06682	-0.00600171	-0.0529042	-0.0565732	0.272127	-0.0666133	0.0904045	0.1592	-0.12611	0.0390513	-0.021724	-0.00273737	-0.0667571	0.0469826	0.0195204	-0.00438011	-0.181622	-0.0614417	0.233941	-0.0476783	1.15019	0.101846	-0.0382742	0.111939	-0.0940381	-0.0585055	-0.100112	-0.124765	572	glucose	Carbohydrate	Glycolysis, Gluconeogenesis, and Pyruvate Metabolism
CHEM_796	-1.31317	0.461323	-1.31317	-1.31317	-1.31317	-1.31317	-1.31317	-1.31317	-1.31317	-1.31317	-0.289673	-1.31317	-1.31317	-1.31317	0.472614	-1.31317	-1.31317	0	-1.31317	-1.31317	-0.348646	-1.31317	-1.31317	-1.31317	-1.31317	-1.31317	-1.31317	-0.309447	-0.125919	-1.31317	-1.31317	-1.31317	-1.31317	-1.31317	-1.31317	796	alpha-ketobutyrate	Amino Acid	Methionine, Cysteine, SAM and Taurine Metabolism
CHEM_798	0.163541	0.463278	0.715454	0.400188	-0.570339	0.208937	-0.00373165	-3.95421	0.810282	0.00853619	-0.742097	-1.10715	0.435779	0.134485	0.558598	0.0500332	0.601339	-0.0728654	-3.54252	-0.134981	-0.547103	1.51091	0.883769	0.834102	0.57029	1.24056	0.968057	-0.667838	-0.808106	0.0149342	-0.59969	-0.544052	-0.10451	0.525132	-0.724613	798	adenosine	Nucleotide	Purine Metabolism, Adenine containing
CHEM_799	-0.207382	-0.923254	-0.714779	0.109036	-0.654684	0.938216	-0.0229736	-0.570259	0.324986	-0.220894	-0.234591	-0.233381	-0.731282	-0.507066	-0.349538	0.90742	-0.664893	-1.17317	0.794193	-0.401641	0.428216	0.0656132	0.154013	1.27492	-0.945802	0.00910471	0.760564	0.646258	0.202573	0.294116	-0.175599	-0.461616	0.393276	-0.26401	0.47532	799	betaine	Amino Acid	Glycine, Serine and Threonine Metabolism
CHEM_800	0.0583756	-0.438581	-0.112956	-0.0810034	-0.201443	-0.246918	0.471081	0.0864937	-0.419193	0.168542	0.275205	0.330572	0.260355	-0.063944	0.320519	-0.0723616	0.329309	0.482469	0.0639438	-0.613946	0.0246025	-0.186728	-0.529013	-0.152329	-0.149719	-0.483099	0.529007	0.572253	0.0891845	0.526266	0.441512	0.340084	-0.208234	-0.334319	0.248643	800	cysteine	Amino Acid	Methionine, Cysteine, SAM and Taurine Metabolism
CHEM_803	-0.712733	0.258779	0.492249	-0.13583	0.173266	-0.0210018	0.0255433	0.263328	0.0283716	-0.352558	0.0184561	0.0103542	-0.225755	0.155447	0.254072	-0.215644	-0.05827	0.0963476	-0.177253	0.108822	-0.0312673	-0.0307104	0.344222	-0.0675678	0.0838606	0.417224	0.0384197	0.988085	0.347187	-0.258958	-0.0672231	-0.14656	0.0498857	0.248206	-0.714431	803	mannose	Carbohydrate	Fructose, Mannose and Galactose Metabolism
CHEM_806	-0.307452	0.773236	-0.0626014	0.104429	0.494771	0.102295	-0.676154	0.727927	-0.420618	-0.520016	-0.322294	-0.189167	-0.40393	0.232019	-0.055797	-0.216732	-0.564002	0.665598	-0.762333	0.177843	-0.228909	0.55605	0.168093	-0.0799123	-0.10826	0.37248	-0.162578	0.326451	0	-0.0148447	0.385279	-0.320671	0.154468	-0.239178	0.518353	806	dimethylglycine	Amino Acid	Glycine, Serine and Threonine Metabolism
CHEM_811	-0.524098	-0.364981	-0.354087	0	-0.650118	-0.24547	0.193378	-0.555359	0.0648906	-0.267345	0.0693602	0.150402	0.0059107	0.117949	-0.171878	-0.0456992	0.252971	-0.421885	-0.248086	-0.217056	0.088529	-0.0445614	-0.0830008	-0.135736	-0.472083	-0.0556907	0.0567015	-0.56137	-0.150265	0.0985385	0.192053	0.0606669	0.195875	-0.111007	-0.071372	811	alanine	Amino Acid	Alanine and Aspartate Metabolism
CHEM_815	0.0134072	-0.355561	0	-0.161736	-0.235359	-0.00526978	0.521929	-0.0104997	0.0535189	0.231525	-0.174667	-0.0783713	-0.0286166	0.109645	-0.558681	-0.308347	0.115568	-0.432763	0.11698	-0.386156	-0.0334267	-0.22198	-0.23799	0.078219	-0.0797266	0.0341691	0.0123655	-0.867793	-0.109264	0.435465	-0.151465	0.0730396	-0.000143293	0.224051	0.0698249	815	tyrosine	Amino Acid	Tyrosine Metabolism
CHEM_818	0.955382	1.28325	-0.225684	-0.535994	-0.34615	-0.887258	0.489654	-0.363879	1.52122	-0.620359	-0.464759	-0.251493	-1.37579	-0.0635607	-0.132496	0.103773	-0.355612	1.13727	0.430931	-1.25736	-0.649906	-0.124156	-0.571636	0.183207	0.496288	0.461759	-1.07843	-0.06952	-1.37579	-0.851839	-0.373326	-0.515384	-0.67493	-1.3391	1.27396	818	malonate	Lipid	Fatty Acid Synthesis
CHEM_821	-0.194784	0.971355	0.656664	-0.149414	0.295944	0.510053	-0.245473	0.983105	-0.121322	-0.214087	-0.192697	0.347913	-0.174855	0.271962	0.424564	0.237783	-0.249255	1.25003	-0.347394	0.260353	-0.00436442	0.178421	-0.30532	0.0395568	-0.0400565	0.383868	-0.327477	0.461977	0.292269	-0.263991	-0.211092	-0.244868	0	-0.286148	1.04465	821	pseudouridine	Nucleotide	Pyrimidine Metabolism, Uracil containing
CHEM_823	0.496158	0.962391	-0.0700553	-0.106919	-1.42121	0.174463	-0.00521164	-0.752162	-0.466511	-0.487825	0.0845254	0.947311	-0.161603	-0.153832	2.03342	0.140966	1.32507	0.965943	-0.203544	-2.38175	0.746746	-2.49233	0.203612	0.250342	-1.29961	0.634265	0.73601	1.94752	1.2104	0.96398	1.34228	-0.167322	1.18651	-0.0193388	0.0970081	823	pyruvate	Carbohydrate	Glycolysis, Gluconeogenesis, and Pyruvate Metabolism
CHEM_825	-0.226674	0.0129395	0.00703594	-0.418912	0.313029	-0.331752	-0.493461	1.21089	-0.739994	-0.668187	-0.496341	1.09383	-0.531722	0.370943	-0.118529	0.108253	1.08732	0.450795	-0.441718	-0.947521	-0.422136	-0.540882	-0.580075	-0.233458	-0.0963229	-0.174664	-0.744557	0.908533	-0.416502	-0.715811	-0.44145	-1.33786	1.51523	-0.419068	0	825	uracil	Nucleotide	Pyrimidine Metabolism, Uracil containing
CHEM_826	-1.01493	0.124175	0.131137	-0.854766	0.402364	-0.130942	-0.481515	1.48364	-0.260234	-1.01493	-0.083038	-1.01493	-0.343224	0.203323	0.120751	-1.01493	-1.01493	0.672574	-0.131109	-0.0477107	-0.0455992	1.77401	1.44223	0.223892	-1.01493	0.309403	-0.693049	-1.01493	0.134821	-0.332309	-1.01493	-0.338655	-0.464858	-0.507867	0.0529472	826	xylose	Carbohydrate	Pentose Metabolism
CHEM_827	0.16116	-0.552533	0.277205	-0.233828	0.39	-0.00465222	0.359605	-0.2113	0.426508	-0.0247046	-0.30297	0.551138	0.0360294	0.442785	-0.264342	-0.0282753	0.489476	-0.79359	-0.0739047	0.126357	-0.490337	0.735317	0.238402	0.0595587	-0.0346679	-0.335454	0.202771	-0.675704	0.15122	0.391897	-0.172636	-0.432809	0.480434	0	-0.0755639	827	cytidine	Nucleotide	Pyrimidine Metabolism, Cytidine containing
CHEM_828	-3.55136	-3.55136	-3.55136	-3.55136	-0.311669	-3.55136	-3.55136	-3.55136	-3.55136	-3.55136	-3.55136	-3.55136	-3.55136	0.235514	-3.55136	-3.55136	-3.55136	-3.55136	-3.55136	-3.55136	-3.55136	-1.91112	-2.15291	-3.55136	-0.848161	-3.55136	-3.55136	-3.55136	-3.55136	-3.55136	-3.55136	-3.55136	-3.55136	-3.55136	-3.55136	828	arabinose	Carbohydrate	Pentose Metabolism
CHEM_869	0.0128551	-0.310084	0.327707	0.0402407	-0.348932	-0.234538	-0.322409	-2.70163	0.223535	-0.661814	-0.715598	-0.211415	0.622133	0.530423	-0.0524522	-0.0884299	0.419767	-0.970472	-2.70163	1.4027	-1.39451	1.55407	0.750581	-0.0856774	0.627974	0.703895	0.716764	-0.446183	-1.68961	0.165221	-0.470067	-1.03878	0.260885	0.566648	-0.0181652	869	uridine 5'-monophosphate (UMP)	Nucleotide	Pyrimidine Metabolism, Uracil containing
CHEM_872	-0.078523	0.04564	0.0577135	-0.13774	0.121323	-0.900651	-2.0656	0.928941	-0.159014	0.0636433	0.0837909	0.280147	-0.233061	-0.167278	-2.0656	-0.908816	0.568358	-1.24243	0.0130923	-0.720766	-0.418097	-2.0656	0.426035	0.172382	-2.0656	-0.753951	0.115533	0.0337087	0.356213	0.0839425	0.56668	-0.0989745	-0.159409	0.0478064	-2.0656	872	thymidine	Nucleotide	Pyrimidine Metabolism, Thymine containing
CHEM_873	-1.66654	-1.66654	-1.66654	-1.66654	-0.517486	-1.66654	-1.66654	0.3306	-1.66654	-1.66654	-1.66654	-1.66654	-1.66654	0.165994	0.395447	-1.66654	-1.66654	-0.599081	-1.66654	-1.66654	-1.66654	-1.33136	-1.66654	-1.66654	-1.43605	-0.602209	-1.66654	-0.266667	-1.48432	-1.66654	-1.66654	-1.66654	-1.66654	-1.66654	-0.575122	873	thiamin (Vitamin B1)	Cofactors and Vitamins	Thiamine Metabolism
CHEM_878	-0.0339012	0.028696	0.711661	-0.356168	1.14187	-0.033447	0.0508545	0.733144	-0.359025	-0.0265104	0.117521	-0.0672127	-0.4125	0.331798	-0.185497	-0.353882	-0.337242	-0.670709	0.104001	-0.578131	0.0911333	0.0682819	0.642159	0.386363	0.150803	0.259414	-0.388388	1.20852	0.0582102	0.0171422	-0.245645	0.155896	-0.219556	-0.293296	-0.241675	878	fructose	Carbohydrate	Fructose, Mannose and Galactose Metabolism
CHEM_880	-0.181431	0.275309	0.0612852	0.117665	0.197356	-0.649092	-0.57312	0.0933511	-0.449103	-0.68575	-0.418129	0.376793	-0.353968	0.597349	0.023665	-0.347852	0.509036	-0.414542	-0.513868	0.630371	-0.147284	0.700386	-0.0708634	0.0645525	-0.137443	0.00937919	-0.430882	-0.21882	-0.390395	-0.162857	-0.0985187	-0.280429	0.364552	0.0496362	-0.192623	880	adenine	Nucleotide	Purine Metabolism, Adenine containing
CHEM_881	-1.16751	-1.60499	-0.419255	0.697114	1.41599	0.586593	-1.17154	0.48678	-1.07502	-1.25042	-1.3665	-0.521887	-2.24542	-0.273001	0.281292	-0.0531598	-0.965855	0.690584	0.840772	-0.192048	-0.0762852	0.181537	0.871547	-0.549898	0.22825	0.477167	-0.411773	-0.0123999	-0.492708	0.25646	-0.504069	-0.870439	-0.513201	-1.12822	1.07911	881	cytosine	Nucleotide	Pyrimidine Metabolism, Cytidine containing
CHEM_882	-1.18317	-1.18317	-1.18317	-1.18317	-1.18317	-1.18317	0.00311774	-0.0565092	-1.18317	-1.18317	-0.601041	-0.00312749	-1.18317	-1.18317	-1.18317	-1.18317	-0.764216	-1.18317	-1.18317	-1.18317	-1.18317	-1.18317	-1.18317	-1.18317	-0.305135	0.104649	-1.18317	-1.18317	-1.18317	-1.18317	-1.18317	-1.18317	-1.18317	-1.18317	-1.18317	882	thymine	Nucleotide	Pyrimidine Metabolism, Thymine containing
CHEM_888	-0.326625	-0.495939	-0.195953	0.185484	-0.420697	-0.760616	0.389888	-0.400899	-0.822007	-0.424403	-0.0517473	0.0625358	-0.64385	0.0139925	-0.57798	-0.617631	-0.426998	-0.392171	0	-0.632456	-0.261793	-0.799042	-0.28445	-0.482245	0.118426	0.358322	-0.420518	-0.460557	-0.419165	-0.620984	-0.844241	0.345069	-0.733954	-1.02979	0.0599347	888	caprate (10:0)	Lipid	Medium Chain Fatty Acid
CHEM_891	-0.090533	0.52136	-0.588326	0.251296	0.306967	-0.570682	-0.0241684	0.335234	-0.121699	-0.360537	0.16977	-0.510287	-0.167652	0.632148	0.361103	-0.423578	-0.666489	-0.12194	0.0379469	0.240367	0.379827	-0.611072	-0.0506875	0.081431	0.376035	-0.490482	0.283354	0.275442	0.177546	0.106857	-0.550381	0.0673278	-0.497467	-0.0994775	-0.154664	891	margarate (17:0)	Lipid	Long Chain Saturated Fatty Acid
CHEM_892	-0.263528	0.617504	-0.0258273	-0.00125587	0.29302	-0.364558	0	0.852195	-0.134684	-0.551153	-0.235952	-0.560809	-0.172493	0.59837	0.331441	-0.255789	-0.721821	0.264132	-0.0933545	0.381886	0.0496345	-0.0199129	-0.116085	0.452534	0.417226	-0.42388	0.628183	0.390691	0.582289	-0.220204	-0.265799	-0.126235	-0.284467	-0.046758	-0.245569	892	nonadecanoate (19:0)	Lipid	Long Chain Saturated Fatty Acid
CHEM_893	-0.255956	0.722044	0.210385	-0.107456	0.449282	-0.352147	-0.107849	0.894047	-0.457973	-0.583048	-0.360483	-0.280663	-0.370587	0.521774	0.3551	-0.183786	-0.670057	0.584705	-0.364998	0.336127	-0.280902	0.558522	0.230925	0.537827	-0.0944428	0.137699	0.351861	0.324987	0.636197	-0.389864	-0.0920319	-0.25849	-0.0627533	-0.384785	-0.10069	893	arachidate (20:0)	Lipid	Long Chain Saturated Fatty Acid
CHEM_913	-1.81091	0.167358	0.0139497	-0.599927	0.472728	-0.915577	-0.440519	0.822795	-1.81091	-1.23522	-0.386641	0.0837069	-0.908967	0.690151	-0.576209	-1.21291	0.39641	-0.682904	-0.716199	0.0596844	-1.2096	0.453831	0.28028	-1.05127	-0.402544	2.83767	-1.77249	1.76793	-1.29775	-0.932112	-0.567335	-0.319193	-0.187606	-0.187152	-0.426522	913	maltose	Carbohydrate	Glycogen Metabolism
CHEM_917	0.0429167	-0.388727	-0.485632	0.200824	-0.187809	-0.0727558	0.157975	-0.0015822	0.244853	0.0478965	-0.0197211	0.0388998	0.155053	0.195669	-0.220158	-0.0506679	0.0516111	-0.0539926	-0.169334	0.0379766	-0.166559	-0.191885	-0.153097	-0.292531	-0.0304198	-0.186892	-0.233196	-0.915693	-0.336434	0.055233	-0.166564	-0.0434328	0.0528265	-0.0442645	-0.0434487	917	asparagine	Amino Acid	Alanine and Aspartate Metabolism
CHEM_923	0.204198	-0.000640275	0.640104	0.149402	0.242545	0.651962	0.373902	-0.825224	-0.367756	0.017177	-0.269885	-0.222991	-0.773964	0	0.946557	-0.190931	0.0361096	0.68847	0.299805	-0.931937	-0.0212187	0.439195	-0.219171	-0.247223	0.318764	0.903527	-0.557374	0.905384	0.636765	-0.446681	-0.342047	0.445361	0.247417	-0.262768	0.656388	923	dihydroorotate	Nucleotide	Pyrimidine Metabolism, Orotate containing
CHEM_925	-1.75058	-2.76316	-0.0791711	-1.16927	-1.59477	-1.3473	0.694795	-1.27611	-1.20876	0.0458431	0.518435	0.531178	-1.08922	0.233911	-2.13163	-0.587826	0.497635	-1.46139	0.601543	-1.69636	-0.16256	-2.76316	-1.98978	-2.09498	0.887411	0.971617	-1.18487	-1.75936	-2.36736	-0.289129	-2.08492	0.700658	-1.29702	-2.76316	1.06356	925	heptanoate (7:0)	Lipid	Medium Chain Fatty Acid
CHEM_926	-0.289171	-1.92502	0.28611	-0.617514	-1.41407	-0.947479	0.746795	0.654845	-1.3392	-0.0640338	0.59874	0.626695	-1.07266	0.266993	-1.48475	-0.428403	0.191427	-0.79515	0.58684	-1.53956	-0.0438518	-2.05769	-1.74947	-1.13446	1.14403	1.16501	-0.748136	-1.34373	-1.80048	-0.620571	-1.0899	0.681188	-1.24573	-0.649126	1.11954	926	caproate (6:0)	Lipid	Medium Chain Fatty Acid
CHEM_932	-1.93517	-1.99589	0.452455	-0.506773	-1.98564	-1.19397	1.13617	-1.99007	-1.20016	-0.148422	0.526703	0.861808	-0.799136	0.638561	-1.80614	-0.463732	0.309772	-0.611809	0.617869	-1.89417	0.0350058	-2.69185	-1.96566	-0.897542	1.23392	1.3586	-0.731603	-1.43099	-2.13939	-0.281814	-1.44989	0.667454	-1.22694	-2.26031	1.21708	932	caprylate (8:0)	Lipid	Medium Chain Fatty Acid
CHEM_935	-1.34614	-1.34614	-1.34614	-1.34614	0.456819	-0.511923	-1.34614	0.632273	-1.34614	-1.34614	-1.34614	-1.34614	-1.34614	-1.34614	0.62614	-1.34614	-1.34614	-0.249919	-1.34614	-1.34614	-1.34614	-1.34614	-1.25033	-1.34614	-1.34614	1.50129	-1.34614	-1.34614	-1.34614	-1.34614	-1.34614	-1.34614	-1.34614	-1.34614	-0.49917	935	sucrose	Carbohydrate	Disaccharides and Oligosaccharides
CHEM_980	-0.166062	0.119661	-0.698101	0.100617	0.312494	-0.430296	0.0121445	1.01901	0.0458071	-0.103332	0.0140698	-0.436312	-0.00128018	0.0892769	0.00631473	-0.345883	-0.45981	-0.194632	-0.0689513	0.167871	0.173485	-0.460084	-0.0297288	0.0201615	0.226666	-0.623218	0.0177049	-0.11446	-0.255877	0.271051	-0.226538	0.0268774	-0.407613	-0.0283035	-0.159058	980	pentadecanoate (15:0)	Lipid	Long Chain Saturated Fatty Acid
CHEM_1001	-0.0769285	-1.05993	-1.16986	-0.318623	0.529474	-0.890003	-0.226273	1.50798	-0.0635351	-0.29779	-0.308497	-0.487261	-0.397024	-0.495713	0.0988728	-0.331923	0.010969	-0.00259171	-0.319569	-0.0436704	0.0276081	0.750098	0.873299	-0.426215	-0.483312	-0.311032	0.0028383	-1.20188	-0.554703	-0.0978416	0.490453	0.0970444	0.0748991	-0.802872	0.160377	1001	trans-4-hydroxyproline	Amino Acid	Urea cycle; Arginine and Proline Metabolism
CHEM_1002	-0.129624	0.652564	0.36417	-0.248844	0.280969	0.312932	-0.174943	0.573484	-0.168622	-0.168373	-0.25164	0.151868	-0.19172	0.269046	0.103898	0.114301	-0.147379	0.771349	-0.395458	0.199512	-0.116717	0.243347	0.0808398	-0.0254842	-0.0973087	0.243758	-0.287642	0.392618	0.0939411	-0.272476	-0.159513	-0.251656	-0.100111	-0.103781	0.768583	1002	allantoin	Nucleotide	Purine Metabolism, (Hypo)Xanthine/Inosine containing
CHEM_1004	0.390214	-1.05725	-0.150935	-0.251582	0.265796	-0.664605	0.223145	0.22093	-0.745012	-0.367504	-0.215581	1.21234	0.242517	1.20717	0.116861	-0.262506	1.51837	-0.940082	-0.0471715	-0.482571	-0.302756	-0.220081	0.0349379	-0.25808	-1.60318	-0.592151	-1.19223	2.291	0.576847	-1.7988	0.202168	-0.159019	0.496033	0.122663	-0.52389	1004	xanthine	Nucleotide	Purine Metabolism, (Hypo)Xanthine/Inosine containing
CHEM_1021	0.184516	0.733073	-0.15468	0.253991	-0.0149184	0.140519	0.169786	0.0162468	-0.181977	0.110891	-0.0595587	-0.0920615	0.0304812	0.102967	-0.221719	-0.0624784	-0.0312409	-0.0407684	0.0215747	-0.314346	-0.230073	-0.0963336	-0.0188314	-0.06946	0.0801655	-0.0297766	-0.214536	-0.515563	-0.109517	-0.122019	-0.325943	-0.0982259	-0.192178	-0.168273	0.29883	1021	5-oxoproline	Amino Acid	Glutathione Metabolism
CHEM_1022	0.174	-0.991612	-0.256826	-0.653186	-0.00117215	0.540302	0.658461	-1.28703	0.35333	1.49726	-0.215085	-0.0983789	0.338077	0.0504461	-0.815549	-0.272705	0.117173	-1.08252	0.161461	-0.377686	0.131807	0.17463	-0.969992	-1.08821	0.174254	-1.0884	0.468853	-0.668902	-0.0581437	0.612555	0.632877	0.444442	-0.166792	0.31752	-0.10493	1022	picolinate	Amino Acid	Tryptophan Metabolism
CHEM_1023	-0.585635	-0.656092	-0.670439	-0.245176	0.545903	0.18328	-0.399816	-0.403937	0.339937	-0.233264	-0.245765	-0.0466184	-0.586748	0.226384	-0.46578	-0.287718	-0.0834728	-0.458075	-0.487613	-0.0857799	0.154717	0.681408	0.757653	-0.349876	0.0186028	0.288747	-0.387466	-0.137554	-0.0777993	0.159608	0.483196	-0.702795	0.190502	-0.180861	0.16382	1023	sarcosine	Amino Acid	Glycine, Serine and Threonine Metabolism
CHEM_1024	0.440222	-0.204375	0.165015	-0.235744	-0.3522	-0.414736	0.265795	-0.117561	-0.066468	0.150926	-0.485271	0.573971	-0.457799	0.270474	-1.08005	0.0683163	-0.0412377	-0.303837	0.0915155	-0.131332	-0.0826715	0.151131	-0.0293587	-0.390299	-0.0939642	-0.421948	-0.0907489	0.0871486	-0.256911	0.17641	0.286345	0.0887789	0.0739268	-0.430704	0.131701	1024	pantothenate	Cofactors and Vitamins	Pantothenate and CoA Metabolism
CHEM_1025	-0.0762775	0.0562225	-0.549085	0.0750072	-0.367746	-0.433565	-0.240165	-0.183039	-0.208825	-0.0219238	0.712311	0	0.0155405	0.844197	0.127258	0.655161	-0.127095	0.197716	-0.780911	0.0939656	-0.264548	-0.268355	-0.186911	-0.0987976	-0.453171	-0.425065	0.817061	-0.756095	-0.312083	-0.253561	0.117376	0.0982547	-0.470424	-0.409591	0.787727	1025	pipecolate	Amino Acid	Lysine Metabolism
CHEM_1026	0.13692	0.00261471	-0.751548	-0.908833	0.357903	-0.199216	-0.068681	-0.321554	-0.675387	-0.92896	-1.1943	1.30872	-0.11348	0.388023	-0.165481	-0.321055	1.40038	0.610979	-1.05607	1.0201	-0.946513	1.16689	-0.145935	-0.546483	-0.101801	-0.974493	0.172199	-0.505956	-0.595851	-0.257056	0.242059	-0.9598	1.30197	-0.0649996	0.414098	1026	phosphoethanolamine	Lipid	Phospholipid Metabolism
CHEM_1049	-0.414873	-0.292183	0.13952	-0.027537	0.941393	0.250194	-0.881327	0.610624	-0.531966	-1.33356	-1.33356	-0.381808	-0.920735	-0.196389	-0.199104	0.0918124	-0.499631	0.438541	0.36116	-0.635684	0.231807	-0.256686	0.210473	-0.775945	0.0845449	1.11793	-1.33356	-0.386674	-0.419463	0.0531762	-0.604924	-0.130669	-0.781094	-1.13626	0.637916	1049	5-methylcytosine	Nucleotide	Pyrimidine Metabolism, Cytidine containing
CHEM_1052	-0.32501	0.0535791	0.137473	0.0638811	-0.332228	0.265981	-0.179928	0.768374	-0.343274	-0.445319	-0.202863	0.325026	0.0242383	0.0675017	0.151589	0.0989532	-0.14936	0	-0.174802	-0.0923112	-0.178419	0.205721	0.0373941	0.0864476	-0.162569	-0.576781	-0.158987	0.184589	0.104801	-0.472157	-0.0983892	-0.270401	0.120082	0.141728	0.121196	1052	glycerate	Carbohydrate	Glycolysis, Gluconeogenesis, and Pyruvate Metabolism
CHEM_1053	0.164479	0.181723	0.279479	0.00866539	-0.0800446	0.298558	-0.0379437	-0.452011	-0.0167564	0.100544	-0.109907	0.284519	-0.113098	0.194013	0.25515	0.43475	0.110851	0.0439678	-0.42422	-0.0212484	0.0235471	-0.285477	-0.498028	0.290214	-0.116178	-0.0996851	-0.173281	0	0.196637	0.0243136	0.0285303	-0.114751	0.283917	-0.0568119	0.320891	1053	3-ureidopropionate	Nucleotide	Pyrimidine Metabolism, Uracil containing
CHEM_1082	-0.0478281	-0.29708	-0.224069	-0.727382	0.581636	-0.727382	0.289718	0.982999	-0.463679	0.636854	-0.373785	-0.147635	-0.567289	0.4564	-0.315412	-0.333654	-0.259121	0.488113	0.69529	-0.340061	-0.160885	-0.727382	-0.260811	-0.459578	-0.727382	0.157277	-0.0547164	-0.173453	-0.322723	-0.0599881	0.482597	-0.0125775	-0.0972328	-0.113533	0.205157	1082	N-acetylleucine	Amino Acid	Leucine, Isoleucine and Valine Metabolism
CHEM_1083	0.0390977	0.507303	0.36433	-0.130822	-0.0267537	0.206068	0	0.658831	-0.131613	-0.199692	-0.250572	0.23622	-0.209546	0.591144	-0.16693	0.162172	0.183308	0.515708	-0.257527	0.00914201	0.0796279	0.564243	-0.518353	0.0299588	0.127728	0.518134	-0.383725	-0.0344143	-0.271992	-0.179385	-0.096443	-0.19937	0.0103909	-0.0274943	0.840378	1083	N-acetylmethionine	Amino Acid	Methionine, Cysteine, SAM and Taurine Metabolism
CHEM_1084	0.0441862	0.433654	0.279354	-0.273524	0.00106379	0.149114	-0.0813209	0.73638	-0.298377	-0.23355	-0.360559	0.126865	-0.203195	0.155068	0	0.0507063	0.062875	0.478248	-0.19368	-0.0936676	-0.0685017	-0.0154501	-0.465828	-0.231576	-0.335282	-0.0769929	-0.163589	-0.0920721	-0.131709	-0.0315478	-0.138086	0.118525	-0.202646	-0.0910905	0.580692	1084	N-acetylvaline	Amino Acid	Leucine, Isoleucine and Valine Metabolism
CHEM_1087	0.560592	0.700317	0.340231	-0.121061	0.57534	-0.78522	0.34029	0.0941191	-0.663217	-0.32005	-0.375968	-0.583989	-0.329561	0.416907	0.50352	-0.296828	-0.297041	0.654848	-1.06399	0.38924	-0.85758	0.512762	-0.410377	0.245489	0.947269	0.523598	0.714022	0.229436	0.135623	-0.844096	0.689796	0.182611	-0.490997	-0.725737	-0.412688	1087	erucate (22:1n9)	Lipid	Long Chain Monounsaturated Fatty Acid
CHEM_1090	0.200628	-0.0787698	-0.494996	0.135001	0.000841475	-0.156651	0.610645	-1.11897	0.183673	0.399826	0.121179	0.182959	0.205347	-0.326859	-0.334888	0.273055	-0.318611	-0.0701325	0.218224	-0.254305	-0.186106	-0.838069	-0.812569	1.01572	0.935681	-0.404158	0.386265	0.222099	1.11536	0.413697	0.151472	-0.0681506	0.517728	-0.0682803	-0.0748899	1090	bilirubin (Z,Z)	Cofactors and Vitamins	Hemoglobin and Porphyrin Metabolism
CHEM_1094	-0.389566	1.27774	-1.0474	-0.823699	-0.0958831	-0.144195	0.0351724	-1.1529	0.101232	-1.1529	-0.548027	-0.370082	-0.306818	-1.1529	0.491914	-0.817736	0.0460918	1.2962	-0.191478	-0.162117	0.0566351	0.418205	-1.1529	0.63144	0.392182	-1.1529	-0.12603	-0.300558	0.372383	-0.228884	-1.1529	-0.354568	-0.589373	-1.10077	-1.1529	1094	thyroxine	Amino Acid	Tyrosine Metabolism
CHEM_1099	0.0611256	0.199845	0.277151	0.588049	0.42768	-0.722446	0.60581	-0.317053	-0.329405	-0.689276	0.63047	1.06866	0.270331	0.639228	-0.154481	0.471984	0.71485	-0.571426	0.431041	-0.284072	0.304108	0.67616	-1.04288	0.252766	0.0285552	-0.0112984	0.0111722	0.221269	0.950904	-0.545854	0.464073	0.582368	0.424835	-0.358499	-0.451267	1099	guanosine	Nucleotide	Purine Metabolism, Guanine containing
CHEM_1102	-0.133653	0.25476	0.328735	-0.125313	-0.0687142	0.301001	0.551049	0.86952	-0.167032	0.21054	-0.386271	-0.223372	-0.251463	-0.106494	-0.178672	-0.28479	0.0617065	0.195952	-0.068961	-0.695208	0.160419	0.396917	-1.00404	0.150051	-0.431014	0.320845	0.248117	-0.772911	-0.0459905	0.270883	-0.072698	0.0979893	-0.177794	0	0.364031	1102	gamma-glutamyltyrosine	Peptide	Gamma-glutamyl Amino Acid
CHEM_1104	-0.335993	-1.60775	-0.48753	-1.48592	0.380993	0.908865	0.181657	-0.876329	-0.535711	-0.448569	-0.408894	-1.60775	0.31712	0.0884261	0.487664	-1.60775	-1.60775	-1.19863	-1.60775	0.0830129	-1.60775	-0.37332	-1.60775	-1.60775	0.248127	-0.849041	-1.60775	-1.60775	-1.60775	-1.60775	-1.60775	-1.60775	-1.60775	0.288525	0.423654	1104	methyl indole-3-acetate	Xenobiotics	Food Component/Plant
CHEM_1105	-0.122151	0.00269039	0.0141246	-0.556953	-0.232696	0.204875	-0.258943	-0.0894512	-0.151403	0.0774259	-0.338518	-0.248445	-0.217427	0.0176326	-0.0613283	0.170309	-0.106285	0.464063	-0.228958	0.283793	-0.203734	-0.0919329	0	0.4902	-0.206766	-0.462432	0.188644	0.537496	0.836211	0.170564	0.474844	0.0130661	0.636154	-0.153646	0.423243	1105	alpha-tocopherol	Cofactors and Vitamins	Tocopherol Metabolism
CHEM_1110	0.169901	0.360118	0.354879	-0.0264955	-0.0206135	0.366946	-0.062612	0.237318	0.0335202	-0.118953	-0.115672	0.0948943	-0.0216653	0.208755	0.103724	0.208417	0.0313531	0.204605	-0.138264	-0.00174457	0.0575434	0.208659	-0.500444	0.155606	0.0177081	0.153944	-0.205132	0.197582	-0.0474611	-0.0275002	-0.0315628	-0.0445122	0.025543	0.0500538	0.488835	1110	N-acetylalanine	Amino Acid	Alanine and Aspartate Metabolism
CHEM_1113	-0.16407	1.19711	0.836466	-0.327893	0.144872	0.51831	-0.625518	0.70805	-0.398883	-0.596429	0.00711455	0.0326206	-0.720764	-0.243259	0.287808	-0.269727	-0.391501	1.14381	-1.00035	0.292776	-0.263543	1.29735	-0.805569	0.20411	-0.15264	1.63434	-0.572507	0.384793	-0.324504	-0.620939	0.0350669	-0.311579	-0.434936	-0.678488	1.28855	1113	4-acetamidobutanoate	Amino Acid	Polyamine Metabolism
CHEM_1114	0.139253	-0.838864	-0.024051	3.13055	-0.531706	-0.53222	0.0129152	3.31628	-0.458469	-0.313754	2.36648	-0.348896	-0.682413	-1.02268	-1.2755	3.52807	-0.374471	-1.28861	-0.853283	-1.12554	-1.09354	3.37213	-0.512224	-0.250021	3.84205	3.31727	3.08047	-1.10204	0.202882	-0.292501	-0.12169	-0.810028	0	-0.308901	-0.747613	1114	3-aminoisobutyrate	Nucleotide	Pyrimidine Metabolism, Thymine containing
CHEM_1123	-2.40942	-2.40942	-1.36106	-2.40942	1.52708	-1.18499	-1.27927	-1.07113	-2.04864	-0.0256988	-2.40942	-2.40942	-2.40942	-2.40942	-2.40942	-2.40942	-1.573	-2.40942	-0.671221	-0.247754	-2.40942	0.645552	0.634804	-2.40942	0.801452	1.59741	0.00303784	-2.40942	-0.742121	-1.02547	0.286134	-2.40942	-0.702546	-2.40942	-2.40942	1123	chenodeoxycholate	Lipid	Primary Bile Acid Metabolism
CHEM_1124	-0.061364	-0.385253	0.397482	-0.00231099	-0.146975	0.100697	-0.224148	0.0717107	-0.41513	0.276052	-0.0621022	0.680324	0.174403	0.27138	0.849978	0.410275	0.0793372	0.421752	-0.233775	0.260623	0.483188	-0.119359	-0.964973	-0.000411557	0.170147	0.0111028	0.0346862	0.478939	0.0906035	0.0125753	-0.123845	0.206979	-0.0991215	-0.0559246	1.1268	1124	citrate	Energy	TCA Cycle
CHEM_1128	-0.618934	0.181847	-0.452168	0.510425	-1.11259	-0.549826	0.258806	-0.383658	0.240365	-0.279875	0.286822	-0.115024	-0.0232285	0.121475	-0.422161	-0.00600539	-0.222422	0.150067	-0.524074	0.0373647	-0.370907	-0.103219	-0.398492	0.191638	0	0.217056	0.2957	-1.08003	-0.0661644	-0.447126	0.140529	-0.124399	0.487403	-0.205648	-0.311224	1128	2-aminobutyrate	Amino Acid	Glutathione Metabolism
CHEM_1134	0.333709	0.0304887	0.248831	-0.192319	-0.103721	-0.327662	0.11636	-1.01711	-0.510132	-0.0345662	-0.00939514	0.584113	-0.116048	0.335207	-0.417868	-0.109081	0.684937	-0.386483	-0.119207	-1.07906	-0.253395	-1.1188	-0.332634	-0.290044	0.0573203	0.306985	-0.154855	0.457029	-0.418837	0.141716	-0.385639	0.109866	-0.0321382	-0.271001	-0.188284	1134	urate	Nucleotide	Purine Metabolism, (Hypo)Xanthine/Inosine containing
CHEM_1135	0.954365	-1.68509	-1.68509	-1.68509	0.955517	-0.0631496	-1.19936	-1.28504	-1.45192	0	-1.42872	-1.68509	-1.68509	-1.39484	-0.168864	-1.68509	-0.943998	-1.68509	-0.269517	-1.68509	-1.68509	0.940407	-0.695188	-0.211951	1.32032	-0.588818	-0.146947	-0.122138	-1.68509	-1.68509	0.391691	0.255667	-1.68509	-0.289273	-1.68509	1135	ursodeoxycholate	Lipid	Secondary Bile Acid Metabolism
CHEM_1136	1.7312	-1.52807	-1.16447	-1.13173	-0.487851	-1.00581	0.0514348	0.518074	-1.52807	-0.604461	-0.539694	0.271071	-0.330144	-0.19599	-1.52807	-1.52807	-0.155885	-1.52807	0.0467011	-1.52807	-0.239593	-0.38648	-0.695547	-1.52807	1.02325	-0.0309223	-0.303217	-0.132932	1.11178	-0.612181	-1.08239	0.0775285	-0.938885	-0.313565	-0.275542	1136	valerate (5:0)	Lipid	Short Chain Fatty Acid
CHEM_1137	-0.25847	0.109649	0.403569	-0.633651	-0.0921114	-0.754615	-0.249672	-1.02555	-0.777481	-0.299558	0.325082	0.22852	-0.600967	0.0783365	-0.607009	-0.427819	0.0557076	0.19065	-0.246664	-0.0773652	-0.536559	0.529932	-0.552589	0.0927525	0.756731	-0.115097	-0.103282	0.223017	0.34805	0.011265	-0.177286	-0.106233	0.172798	-0.179209	0.303349	1137	oleoyl ethanolamide	Lipid	Endocannabinoid
CHEM_1140	0.221752	0.373433	0.0410327	0.310697	-0.304483	0.345239	0.241966	0.399723	0.0609336	0.150555	-0.0856349	0.0756681	0.0889334	-0.185023	0.227531	0.158584	0.205881	0.394881	-0.117755	-0.0104559	0.0541726	0.455856	-0.580434	0.129338	0	0.336117	0.240736	-0.549927	0.0931239	-0.0557391	0.0152513	0.0452227	0.0984494	-0.158113	0.50875	1140	gamma-glutamylglutamine	Peptide	Gamma-glutamyl Amino Acid
CHEM_1141	0.113254	-1.04227	0.324234	-0.220534	0.158542	-0.434979	0.685158	-1.98836	-0.202149	0.181057	0.267421	0.634772	-0.275959	0.313729	-0.652967	-0.47325	0.263458	-0.0240996	0.477054	-1.29668	-0.0705952	-0.975285	-0.703786	-0.952434	0.651904	0.786009	-0.351301	-1.23541	-0.884167	-0.0144447	-0.287163	0.217189	-0.62768	-0.255422	0.856917	1141	4-hydroxyphenylpyruvate	Amino Acid	Tyrosine Metabolism
CHEM_1143	0.388521	0.0236855	-0.177523	0.0364173	-0.837578	-0.249524	-0.0444305	-0.765414	-0.522283	-0.287223	0.150586	0.294792	0.00828156	0.543753	0.0971523	-0.28301	0.157477	-0.04688	-0.0469476	-0.343653	-0.31266	-0.340463	-0.559848	-0.275166	0.355117	0.0418801	-0.101151	0.318701	0.227148	0.268107	0.140928	0	0.0937471	-0.154979	-0.149436	1143	butyrate/isobutyrate (4:0)	Lipid	Short Chain Fatty Acid
CHEM_1162	-0.15321	0.754761	0.150022	-0.25781	0.300551	-0.156282	-0.403106	0.909113	-0.424939	-0.43385	-0.464042	0.205206	1.10197	0.310916	0.16279	-0.0419491	0.207278	1.13793	-0.619981	0.85502	-0.68618	0.349873	-0.582508	-0.458636	-0.309214	-0.165961	-0.238409	-0.256597	-0.253797	-0.420751	-0.465895	-0.471837	-0.293678	-0.356798	0.432663	1162	N-acetylneuraminate	Carbohydrate	Aminosugar Metabolism
CHEM_1206	-3.30518	-3.30518	-3.30518	-3.30518	-3.30518	-3.30518	-3.30518	2.75046	-3.30518	-3.30518	-3.30518	-3.30518	-3.30518	-3.30518	-2.41575	-3.30518	-3.30518	1.3662	-3.30518	-3.30518	-3.30518	-3.30518	-3.30518	-3.30518	-3.30518	-3.30518	-3.30518	-3.30518	-3.30518	-3.30518	-3.30518	-3.30518	-3.30518	-3.30518	-1.22406	1206	isocitrate	Energy	TCA Cycle
CHEM_1215	-0.642547	0.842802	-0.207765	-0.459883	-0.0865635	0.281265	-0.675715	0.47599	0.707361	-1.00981	-1.30938	1.78284	-0.883945	-0.183394	-0.054924	-0.412457	-0.589487	1.36035	-2.17701	-0.107361	-0.846053	0.78003	-0.946399	-0.249396	-0.946853	-0.244261	-1.17987	-0.415146	-0.0886589	-1.24268	-0.699387	-0.915483	0.149823	-1.06777	0.342069	1215	N-acetylglucosaminylasparagine	Carbohydrate	Aminosugar Metabolism
CHEM_1221	0.189688	1.42497	-1.00787	0.0556288	-0.589521	-0.973877	-0.334645	3.01666	-0.46658	-0.899644	0.389946	0.666217	-0.280688	1.17352	-0.416747	-0.441882	0.441103	-0.178403	-0.728777	-0.378323	-0.697146	-0.57239	-0.239912	-0.274603	-0.156037	0.97265	0.37447	-0.264138	-0.782541	-0.231276	0.552876	-0.00606925	0.757454	-0.269663	-0.368666	1221	creatine	Amino Acid	Creatine Metabolism
CHEM_1231	-0.394487	0.902132	-0.0508566	-0.19181	0.0376503	-0.13662	-0.410128	-1.19752	-0.709731	-1.13777	-0.0630848	-0.133297	-0.897526	0.686607	0.0080971	-0.535406	-0.960852	0.132143	-0.971035	-0.0451258	-0.0549929	-0.00966075	0.0954294	0.43586	0.438354	0.13478	0.698403	0.731939	0.856151	-0.814306	-0.219218	-0.0129164	-0.201887	-0.261082	0.0565188	1231	dihomo-linoleate (20:2n6)	Lipid	Long Chain Polyunsaturated Fatty Acid (n3 and n6)
CHEM_1235	0.0259846	0.505842	0.0890462	-0.169063	-0.0480539	0.564552	-0.364146	1.01329	-0.0147576	0.0837755	-0.230821	0.157114	-0.0286427	-0.255542	0.18852	0.177387	0.0804955	0.741338	-0.0512571	0.0368342	-0.00730983	0.587643	-0.610546	-0.0395292	0.207553	0.0148104	0.000168911	-0.264565	-0.409629	-0.102138	0.0710947	-0.118284	-0.1228	-0.566882	0.811131	1235	gamma-glutamylhistidine	Peptide	Gamma-glutamyl Amino Acid
CHEM_1239	0.132372	-0.316202	0.0600396	-0.229764	0.0251973	-0.0545803	-0.0235495	-0.316087	0.0132767	-0.0804121	0	0.16704	0.413713	0.547152	-0.322502	0.0908226	0.100408	-0.300392	0.155444	0.604246	-0.100819	0.321294	-0.221695	0.239994	0.037439	-0.582817	0.520041	-0.19736	0.395516	0.217954	-0.0856741	0.175395	0.228309	-0.159966	-0.0456299	1239	2-hydroxystearate	Lipid	Fatty Acid, Monohydroxy
CHEM_1242	-0.333028	0.672738	0.675814	0.0153711	-0.00451784	0.0869547	-0.0636641	0.778041	-0.132345	-0.223038	-0.379986	-0.0153325	-0.120575	0.105867	0.172673	0.0601566	-0.181977	0.435172	-0.274152	0.354574	-0.127415	0.330885	-0.150445	-0.214739	-0.0806986	0.805186	-0.484838	-0.228819	-0.0446312	-0.328466	-0.247775	-0.196721	0.0688756	-0.169888	0.174793	1242	N1-methyladenosine	Nucleotide	Purine Metabolism, Adenine containing
CHEM_1254	-0.432063	0.533516	-0.907067	-0.244856	-0.362352	-0.446446	0.0161667	-0.731301	-0.67091	-0.594484	-0.531588	0.417315	-0.785503	-0.784459	-0.221374	-0.249483	0.00231304	0.0340343	-0.700397	-0.844358	0.411988	0.0652796	-0.328336	0.298342	-0.528961	-0.25919	0.205203	0.369008	-0.0340479	0.0431066	0.669497	-0.508555	-0.308508	-0.162129	-0.0148208	1254	glycerol	Lipid	Glycerolipid Metabolism
CHEM_1256	-0.153243	-0.135399	-0.175851	-0.324147	0.0832135	-0.262931	-0.228688	0.258368	-0.203842	-0.338421	-0.322518	0.356437	-0.0451348	0.521658	-0.247672	-0.172811	0.237611	-0.207729	-0.411756	0.459157	-0.449433	0.840305	0.329855	-0.0353626	0.0863664	0.0370006	-0.0988388	-0.233788	0.157333	-0.12027	-0.112136	-0.09997	0.407981	-0.0314602	-0.0980153	1256	choline	Lipid	Phospholipid Metabolism
CHEM_1258	0.262475	0.0459606	-0.246846	-0.364878	-0.379306	-0.0181695	-0.518833	-0.587816	-0.708429	0.419786	0.217803	-0.398832	0.0767441	0.548656	0.0152955	0.120696	-0.449889	0.360559	0.0232976	-0.611794	-0.357545	-0.0806361	-1.10036	-0.40622	-0.136183	-0.529085	0	-0.675947	0.334626	-0.532859	-0.0204924	0.263841	-0.488679	0.318388	0.134491	1258	anthranilate	Amino Acid	Tryptophan Metabolism
CHEM_1261	1.87154	-2.43882	-0.394581	-0.496036	1.3454	1.0209	1.11475	-1.55726	-1.3099	-2.13255	-0.184681	1.31811	2.06555	1.9567	0.045869	1.11415	0.714546	-2.73107	-0.426654	2.79213	-2.74337	3.32929	-0.240652	0.0756707	1.75401	-0.471597	1.63671	0.875657	0.0898281	-0.0480745	0.184513	-0.680263	-1.05601	-1.55948	0.853546	1261	12-HHTrE	Lipid	Eicosanoid
CHEM_1268	-0.571204	1.07078	0.182085	-0.0611507	0.324514	0.00848009	0.0141997	0.790627	-0.163665	-0.445929	-0.153426	0.0622154	-0.361283	0.104592	-0.173204	-0.0971785	-0.344222	0.725189	-0.516695	-0.268929	-0.321496	0.362626	-0.850327	-0.202515	0.0917987	0.152694	0.277303	-0.528688	-0.0856984	-0.225703	-0.121676	-0.176234	0	-0.246003	0.350762	1268	gamma-glutamylleucine	Peptide	Gamma-glutamyl Amino Acid
CHEM_1308	1.41123	-2.58899	-0.913865	-1.10385	1.39925	0.922634	0.458771	-2.58899	-1.95952	-2.58899	-0.763783	1.32633	1.84397	1.53413	-0.329895	0.85001	0.193479	-2.58899	-0.758165	2.90059	-2.58899	3.49704	-0.833157	-0.313839	1.31413	-0.920085	1.53301	0.698883	-0.407528	-0.546468	-0.0861252	-1.48113	-2.36682	-2.58899	0.884275	1308	thromboxane B2	Lipid	Eicosanoid
CHEM_1310	-2.52368	-2.80148	-2.80148	-2.80148	-2.80148	-2.80148	-2.80148	-2.80148	-2.80148	-2.80148	-2.80148	-2.80148	-2.06558	-2.80148	-2.80148	-2.80148	-1.03768	-2.80148	-2.80148	-0.677444	-2.80148	-0.812118	-2.80148	-2.80148	-1.20021	-2.80148	-2.80148	-2.80148	-2.80148	-2.80148	-2.80148	-2.80148	-1.99627	-2.80148	-2.80148	1310	nicotinamide adenine dinucleotide (NAD+)	Cofactors and Vitamins	Nicotinate and Nicotinamide Metabolism
CHEM_1312	-0.669388	-2.05536	-2.05536	-0.852065	-0.24182	-2.05536	-0.537578	-0.674735	-1.35272	-2.05536	-2.05536	1.03154	-0.484541	-0.699005	-2.05536	-0.910709	0.961418	-2.05536	-1.2174	0.965438	-1.99051	1.63956	-2.05536	-2.05536	-0.17432	-2.05536	-0.819146	-2.05536	-2.05536	-0.964932	-1.31937	-2.05536	1.16309	-0.996747	-0.457584	1312	nicotinamide ribonucleotide (NMN)	Cofactors and Vitamins	Nicotinate and Nicotinamide Metabolism
CHEM_1342	-0.17546	-0.0430125	0.286875	-1.07764	0.0944052	-0.804137	0.210843	0.906776	-0.0751054	0.0445171	-0.912766	-0.078547	-0.993184	-0.503749	0.382375	-0.0691319	-0.615361	-0.362897	-0.245509	-0.269932	-0.295696	0.192513	-0.123906	0.764718	0.0585659	0.516972	-0.16394	-0.258839	0.113958	-1.59572	0.0392182	-0.4599	0.125302	0.0627204	-0.313994	1342	3-methoxytyrosine	Amino Acid	Tyrosine Metabolism
CHEM_1442	-0.166364	1.09915	-0.293502	1.00676	-0.387582	0.135318	0.00961536	-0.107521	-0.189193	0.132905	0.639487	0.139753	-0.160758	0.240399	0.0800788	-0.0884324	-0.545401	0.67049	-0.0890641	0.210241	0.411214	0.2265	-1.00499	-0.79076	0.261149	-0.162596	0.492054	0.17123	0.179422	-0.650682	0.22321	-0.0218712	-0.336268	0.185123	0.284139	1442	beta-hydroxyisovalerate	Amino Acid	Leucine, Isoleucine and Valine Metabolism
CHEM_1489	-0.215041	-0.0393646	0.0546182	-0.361956	0.169329	-0.684832	-0.190102	-0.930359	-0.967731	-0.364493	0.0186054	-0.103749	-0.834561	0.319612	-0.250682	-0.124558	-0.268984	0.119013	-0.253628	-0.263216	-0.307178	0.357216	-0.279276	0.0725093	0.203856	-0.125709	0.100544	0.140842	0.257885	-0.0466475	-0.0254611	0.0528819	-0.016823	-0.286522	0.261594	1489	palmitoyl ethanolamide	Lipid	Endocannabinoid
CHEM_1628	-2.69437	-3.21586	-3.21586	-3.21586	-0.284779	-3.21586	-3.21586	-3.21586	-3.21586	-3.21586	-3.21586	-3.21586	-3.21586	-3.21586	-3.21586	-3.21586	-3.21586	-3.21586	-3.21586	-3.21586	-3.21586	-1.47324	0.820432	-3.21586	-3.21586	-1.91146	-3.21586	-1.9073	-3.21586	-3.21586	-3.21586	-3.21586	-3.21586	-1.69343	-3.21586	1628	glycochenodeoxycholate	Lipid	Primary Bile Acid Metabolism
CHEM_1629	-0.53122	-2.28077	-3.73163	-3.53203	3.14606	-3.31951	-3.74095	-1.25502	-3.74095	-3.71341	-3.74095	-2.29033	-3.74095	-3.74095	-1.74187	-3.74095	-3.74095	-3.25616	-3.74095	-0.863052	-3.74095	1.58902	1.00653	-3.11372	-1.57029	0.803964	-2.24611	-0.40118	-1.60699	-3.74095	-1.19057	-3.74095	-3.74095	-1.08171	-3.74095	1629	taurochenodeoxycholate	Lipid	Primary Bile Acid Metabolism
CHEM_1648	1.58305	0	-0.260127	0.0429381	3.64862	-1.4734	-2.46631	1.01775	-2.37065	-1.71234	-0.0832514	0.724367	-1.15214	-0.329305	-0.435215	-0.800669	-2.3843	-0.225166	-0.939133	0.73223	-1.92727	2.79733	2.76471	-0.9975	0.357439	1.79197	-0.619249	1.70183	0.566401	-1.87244	0.7619	-0.946028	-1.36451	1.67396	-1.06233	1648	taurocholate	Lipid	Primary Bile Acid Metabolism
CHEM_1668	1.75117	-2.3142	-2.3142	-2.27986	-2.3142	-1.03091	-2.3142	-2.3142	-2.18762	-2.3142	-1.4998	-2.3142	-2.3142	-2.3142	0.88738	-1.46175	-1.28586	-0.768897	-1.30902	-2.3142	-2.3142	3.9864	-2.3142	-0.505263	-2.3142	-2.3142	-0.599332	1.78193	-1.62906	-2.3142	1.35762	-0.189699	-2.3142	1.74646	-2.3142	1668	taurodeoxycholate	Lipid	Secondary Bile Acid Metabolism
CHEM_1869	0.87715	-1.9232	-1.9232	-1.9232	-1.89081	0.140072	-1.24872	-1.9232	0.855271	1.01632	-1.52704	-1.9232	-0.610133	-1.9232	-1.9232	0.0383478	0.184281	-1.44538	1.18069	-0.339816	0.143003	-0.571141	-1.9232	-0.93594	0.729889	-0.291079	-1.9232	-1.9232	-1.9232	1.34142	0.824089	0.419493	-1.9232	-0.658358	0.0386442	1869	2-hydroxyhippurate (salicylurate)	Xenobiotics	Benzoate Metabolism
CHEM_2029	-0.166795	-0.200901	-0.84528	-1.27474	1.06584	-0.607802	-0.363366	1.69634	-1.36585	-0.567998	-1.19202	-1.12268	-0.957906	-0.3798	-0.296749	-0.700292	-1.17977	-0.653453	-1.03527	-0.190812	-1.03223	0.143716	-0.641834	-1.01564	0.370315	0.886055	-1.06257	0.709935	-0.144359	-1.26467	-0.60991	-0.785346	-1.21789	0.0558194	-0.0408171	2029	azelate (C9-DC)	Lipid	Fatty Acid, Dicarboxylate
CHEM_2050	0.119965	-0.610154	-0.277656	-0.811055	0.168226	0.613382	0.0599166	0.290218	-1.03517	0.189099	-0.437394	-0.13672	-0.578429	-0.283942	-1.9467	0	-0.560738	-0.248852	-1.71577	1.16547	-2.59497	0.821124	0.0640402	0.633408	0.830471	-0.820418	-0.320615	0.020122	0.679106	-0.815918	1.30438	0.110785	0.641081	-1.27542	0.555797	2050	eicosapentaenoate (EPA; 20:5n3)	Lipid	Long Chain Polyunsaturated Fatty Acid (n3 and n6)
CHEM_2051	-0.199684	0.244698	0.415601	-0.304765	0.133052	0.159526	-0.4747	0.477163	-0.26342	-0.335638	-0.414425	0.179199	-0.215263	0.280229	0.451883	0	-0.358425	0.869384	-0.449331	-0.206892	-0.148988	0.250551	-0.607136	-0.221232	-0.0382686	0.425924	-0.0617503	-0.136259	-0.260717	-0.632998	-0.052087	-0.0889414	-0.382985	-0.361503	0.945651	2051	methylsuccinate	Amino Acid	Leucine, Isoleucine and Valine Metabolism
CHEM_2053	-1.227	0.698962	0.468592	-0.0743514	0.378656	-0.296157	-0.389564	-0.382668	-0.746393	-2.04737	-0.251687	0.819935	-0.348531	-0.144528	-1.07484	1.68542	-0.282624	1.71384	-0.244001	-0.507131	-0.243117	2.17862	-0.335581	-0.505227	0.0323417	1.53409	-0.0684705	-0.0681667	-0.290308	-1.24603	0.668985	-0.167117	-2.04737	-0.752033	1.34974	2053	tricarballylate	Energy	TCA Cycle
CHEM_2054	0.0348325	0.398507	0.0403553	-0.865847	0.303663	-0.0727591	0.516004	0.0502407	-0.0408835	-0.243248	-0.319128	0.290151	-0.235922	0.0456957	-0.442194	0.275644	-0.0650729	0.905958	0.163483	0.734896	0.273066	0.366162	-0.629232	0.274706	0.030615	0.0718233	-0.352005	-0.474917	-0.252553	-0.0674607	-0.274496	-0.202368	-0.183553	-0.178208	1.16805	2054	ethylmalonate	Amino Acid	Leucine, Isoleucine and Valine Metabolism
CHEM_100000007	-0.431648	0.420242	0.40439	-0.153583	0.17329	0.285755	-0.36594	1.43259	-0.00478237	-0.852414	0.136017	0.466351	-0.0288979	-0.220343	0.382787	0.379402	-0.395456	0.203369	-0.292034	-0.165762	-0.450367	-0.0629449	-0.259987	-0.0907332	-0.266264	0.619532	0.0112797	-0.00471641	-0.574909	-0.278793	-0.208085	-0.504949	-0.494024	-0.172622	1.12811	100000007	carnitine	Lipid	Carnitine Metabolism
CHEM_100000008	0.524478	0.31533	-0.509806	-0.15752	0.547168	-0.650916	0.0450847	0.73758	0.633154	0.487776	0.41931	-0.232584	0.530059	-0.438532	0.635502	-0.435301	1.17583	-0.564124	0.0615379	-0.338434	-0.372884	0.525123	-0.477467	-0.674593	-0.21327	0.491425	0.510668	0.807107	0.105772	0.0376381	0.0895562	0.232742	0.261275	0.443465	-0.520708	100000008	benzoate	Xenobiotics	Benzoate Metabolism
CHEM_100000010	0.352183	-3.86876	-3.86876	0.0628738	-2.45943	-2.83728	-2.24386	-3.86876	0.138956	0.232541	0.537569	0.411803	1.28531	-1.99141	0	-0.0563069	-0.350094	0.107914	-0.751296	-3.86876	-2.12728	-1.11764	-2.59401	-3.22198	-0.277031	-3.65939	1.24362	-1.51368	1.14219	-3.27209	0.84501	0.123011	0.210471	0.777644	-1.54721	100000010	3-phenylpropionate (hydrocinnamate)	Xenobiotics	Benzoate Metabolism
CHEM_100000011	1.00493	-1.86102	0.640325	0.0229231	-0.939707	-0.126948	-1.10823	-1.86102	-1.86102	-1.2261	-0.332206	-0.254684	-0.943801	1.07229	-1.86102	-1.86102	-1.43451	-1.86102	-0.981961	-1.39374	-1.86102	0.652677	-1.86102	-1.82047	1.19137	-1.86102	-1.86102	-0.692758	-1.60156	-1.86102	-1.86102	-0.654372	-1.86102	-1.86102	-1.86102	100000011	phenylacetate	Amino Acid	Phenylalanine Metabolism
CHEM_100000014	-0.384652	0.338159	-0.430438	0.11585	-1.6973	-2.25618	-1.1689	0.277924	-0.0388809	-0.102536	0.689186	0.0489244	0.649007	-1.74372	0.533098	-0.0500539	-0.0599089	0.930032	-0.565866	-2.91372	-0.544006	-0.209647	-2.73663	-3.00037	-0.0590543	0.00455099	0.396225	-1.19373	0.184153	-2.64199	0.24676	0.0966865	-0.531037	0.805853	0.427483	100000014	hippurate	Xenobiotics	Benzoate Metabolism
CHEM_100000016	-0.0163226	1.3093	-0.115042	-1.08182	0.410845	0.102934	-0.73768	1.18913	-0.699927	-0.287852	-0.636907	-0.932898	-0.857602	-0.320945	-0.0906408	-0.091645	-1.60995	0.422047	-0.582385	0.116977	-0.892593	0.351145	-1.06687	-0.49639	-0.0984279	0.57165	-1.2306	-0.255761	-0.629486	-0.644956	-0.402496	-0.467626	-0.73819	-0.779097	1.40845	100000016	suberate (C8-DC)	Lipid	Fatty Acid, Dicarboxylate
CHEM_100000036	-0.00661179	1.16375	-0.143264	0.249236	0.105762	0.170508	-0.0901145	0.132572	0.10382	-0.247612	0.00409305	-0.28705	0.302489	0.340165	0.413885	-0.188928	0.196289	0.561352	-0.152605	0.185535	0.0512768	-0.150599	0.113454	0.2868	-0.649153	-1.14736	0.793949	0.892028	0.718757	0.618682	0.823625	-0.196255	0.393632	0.428547	-1.00325	100000036	3-methyl-2-oxovalerate	Amino Acid	Leucine, Isoleucine and Valine Metabolism
CHEM_100000039	-0.65658	-0.241613	-0.391618	0.447458	0.989245	-0.302148	-0.277031	-0.0870901	-0.470219	-0.411409	-0.193011	-0.103147	-0.489512	0.209338	-0.385846	-0.608968	-0.548428	0.177037	-0.22825	1.41046	0.297633	0.795592	0.23543	-0.48481	0.302554	0.590927	-0.386349	-0.852376	-0.422683	-0.244879	0.0568573	-0.280708	-0.142917	-0.12199	-0.271191	100000039	methionine sulfoxide	Amino Acid	Methionine, Cysteine, SAM and Taurine Metabolism
CHEM_100000042	-0.401424	0.88188	0.105477	-0.340301	0.577299	-0.241798	0.138145	-0.294688	-0.0897603	-0.171664	-0.0699899	-0.0983845	-0.230136	0.0801299	-0.0688431	-0.290807	-0.382125	0.777081	-0.207376	-0.172541	-0.145593	-0.110859	0.0676436	-0.198464	-0.559817	0.331166	-0.254683	-0.126221	-0.0956462	-0.0433411	-0.204624	-0.0762122	-0.236384	-0.357034	0.394256	100000042	3-methylhistidine	Amino Acid	Histidine Metabolism
CHEM_100000044	0.0336567	0.976023	-0.235032	-0.227959	-0.444176	-0.181527	0.137755	0.321504	-0.121522	-0.141285	-0.264016	0.438315	-0.0106449	-0.504307	0.163038	0.0985339	-0.0875972	0.87682	0.0220213	-0.52505	-0.191809	-0.534941	-0.725378	0.211634	-0.842799	0.122323	0.0860958	-0.0386134	-0.562099	0.206636	0.0463457	-0.0322495	-0.250347	-0.473775	0.576776	100000044	anserine	Amino Acid	Histidine Metabolism
CHEM_100000054	-0.641263	0.396958	-0.341357	0.216902	1.77378	-0.471232	-0.185414	2.99827	-0.386191	-0.673154	-0.382331	-0.0213301	-0.454655	-0.2477	0.904801	-0.188837	-0.172887	2.01857	-0.863763	-0.587893	-0.207499	0.553112	3.40393	-0.0555346	-0.346264	0.799072	-0.186737	-0.89218	-0.0743588	-0.40962	0.042951	-0.432541	-0.025685	-0.47392	0.167133	100000054	5-hydroxylysine	Amino Acid	Lysine Metabolism
CHEM_100000092	-1.65708	1.44763	1.75317	-1.67675	-0.401532	0.961363	-0.393477	1.88985	-1.14851	-0.487623	-1.67675	2.01996	0.211808	-0.264356	1.67525	-0.117826	-1.67675	0.804424	-1.00564	0.748805	-0.867566	1.96179	-1.67675	-0.0787316	1.33142	0.936786	-1.13583	-0.0449989	1.71386	-1.52934	-0.639223	-0.29341	-0.279157	-0.535114	1.4127	100000092	2-ketogulonate	Carbohydrate	Fructose, Mannose and Galactose Metabolism
CHEM_100000096	-0.272939	-0.196485	-0.169686	-0.635675	1.51303	0.387209	-0.0688851	0.0719893	-0.271357	-0.353036	-1.87738	-0.520981	0.178773	0.483025	-1.391	-1.20128	0.43244	0.0212211	-0.240196	0.0153893	-0.768537	0.107102	0.567903	-0.579164	-0.848446	-0.253846	-1.87738	-1.38986	-0.735933	-0.408865	0.228471	0.374221	-0.505559	-0.403784	1.06629	100000096	4-guanidinobutanoate	Amino Acid	Guanidino and Acetamido Metabolism
CHEM_100000101	-0.331749	0.28919	-0.843214	-1.14279	0.0270694	-0.27497	-1.94571	0.803137	-1.94571	-1.02793	-0.90132	-1.94571	-1.94571	-0.82294	-0.865799	-0.336029	-1.94571	0.530002	-1.60035	0.152447	-1.94571	-0.191461	-1.94571	-0.661481	0.0248638	0	-1.94571	-0.81085	-1.54496	-1.51981	-0.646832	-1.47855	-1.24503	-0.604684	1.08858	100000101	pimelate (C7-DC)	Lipid	Fatty Acid, Dicarboxylate
CHEM_100000110	0.591309	0.551788	0.00995473	1.05382	-1.04844	-0.0861829	-0.489744	1.47518	-0.62736	-1.27667	1.35203	-0.0700983	-0.172415	-1.46106	-1.40964	-0.402505	-1.09695	-0.61186	-0.75245	-2.50122	-0.552576	1.0033	1.3344	-0.658845	0.719874	1.14784	-1.9639	-1.98586	0.376115	-2.50122	-0.452444	0.599138	-0.902059	-0.506212	-0.891622	100000110	cadaverine	Amino Acid	Lysine Metabolism
CHEM_100000112	0.550267	0.713046	-0.389646	-0.773295	-0.514964	0.0448844	0.241123	0.39055	-0.313697	-0.476455	-0.546105	1.74287	-0.472794	-0.240054	0.0705052	-0.0195486	1.40326	0.878821	-0.236817	-0.151182	-0.590146	-0.357672	-0.434788	-0.512291	-0.267691	-0.740947	0.13541	-0.6039	-0.750616	0.660769	0.581029	-0.421588	1.41153	-0.085875	0.324966	100000112	creatine phosphate	Amino Acid	Creatine Metabolism
CHEM_100000125	0.00688077	0.0564765	0.185489	0.212086	0.25292	0.302344	0.218295	0.020684	0.267374	-0.114362	0.0289739	0.3131	-0.0285904	0.128828	-0.0621742	-0.00692844	0.0221229	-0.424297	-0.225726	-0.562865	0.130957	-0.114892	0.0227235	0.219325	-0.279322	0.0543975	-0.12036	0.232877	0.280803	-0.262647	-0.0733981	-0.115218	0.243338	0.337576	-0.428336	100000125	2'-deoxycytidine	Nucleotide	Pyrimidine Metabolism, Cytidine containing
CHEM_100000257	0.0648693	0.761146	-0.068714	-0.26493	0.0359938	0.678076	-0.543022	1.42881	-0.0904434	-0.199536	-0.676056	-0.0682074	0.0381932	-0.265151	0.607018	0.312751	-0.473671	1.21865	-0.534054	0.617099	-0.388646	0.108735	-0.832422	0.411982	-0.13906	0.653765	-0.0043524	0.550582	0.628099	-0.558263	-0.514965	-0.427276	0	0.14448	0.731259	100000257	glucuronate	Carbohydrate	Aminosugar Metabolism
CHEM_100000258	-0.255835	0.696673	-0.290111	-0.905084	0.0584681	0.0638505	-0.0228118	0.0502208	-0.465103	-0.549504	-0.831635	0.670386	-0.730467	0.108056	0.253833	-0.299457	0.529936	0.97816	-0.586493	-0.0850086	-0.512994	4.95857e-05	-0.481752	-0.297829	-0.316657	-0.39948	-0.470032	-0.200416	-0.307451	-0.36804	-0.00874784	-0.371142	0.293839	-0.106064	0.74493	100000258	glycerol 3-phosphate	Lipid	Glycerolipid Metabolism
CHEM_100000263	-0.0982779	1.74508	-0.911028	0.242443	0.162427	-0.423906	-0.626902	1.0348	-0.00373973	-0.293225	0.561314	-0.52271	-0.252834	0.798384	0.256194	-0.439047	-0.816321	0.727058	-0.78522	-0.169741	-0.0606314	-0.0195217	0.307576	-0.184141	0.242585	0.648857	-0.0760355	0.0902535	-0.644087	-0.494824	0.424382	-0.301671	-0.261521	-0.732852	0.408867	100000263	imidazole lactate	Amino Acid	Histidine Metabolism
CHEM_100000265	0.222558	-0.0357812	0.17344	-0.0930888	0.0279566	0.337866	0.232883	-0.102682	-0.0857356	-0.423014	-0.00492802	-0.0328303	-0.186084	-0.305335	0.279834	0.0404617	-0.370543	-0.618161	0.344353	-0.361358	0	0.347732	-0.656533	-0.157875	0.0978481	0.388173	-0.0266218	-0.13577	0.212601	-0.428707	0.142793	-0.0286218	0.0958284	0.0456633	0.048627	100000265	kynurenine	Amino Acid	Tryptophan Metabolism
CHEM_100000269	-0.179047	-0.446087	-0.0743326	-0.478352	-0.0342009	-0.335718	-0.204804	0.164076	-0.433902	-0.105693	-0.0806975	-0.060285	-0.308148	0.0229997	-0.184483	-0.214373	-0.178981	0.112776	-0.181778	0.212338	-0.424687	0.343362	-0.0556669	0.179582	-0.152916	-0.368283	0.15165	0.0700128	0.164962	-0.160963	0.251331	-0.0242003	0.0603686	-0.298711	0.122789	100000269	glycerophosphorylcholine (GPC)	Lipid	Phospholipid Metabolism
CHEM_100000272	0.0551533	-0.198534	-0.217257	-2.36239	-0.224137	-0.744378	0.154025	-0.588909	0.810119	-2.36239	-0.578641	0	0.126151	-0.0406815	-1.03942	-0.156178	0.56251	-0.482992	0.326551	-0.958193	-1.75346	0.581588	0.15217	-0.0657389	0.323044	-1.39345	0.155666	-0.901387	-1.1782	-2.36239	0.071351	-2.36239	-2.36239	0.48087	0.492548	100000272	allo-threonine	Amino Acid	Glycine, Serine and Threonine Metabolism
CHEM_100000275	-1.58884	-1.00714	-1.58884	-1.58884	0.26476	-0.972964	-1.58884	1.10634	-1.58884	-1.58884	-1.58884	-1.58884	-1.58884	-1.1537	-0.410723	-1.58884	-1.58884	-1.58884	-1.58884	-1.58884	-1.58884	-1.5354	-1.58884	-1.58884	-1.58884	1.56371	-1.58884	-1.25388	-1.58884	-1.58884	-1.58884	-1.58884	-1.58884	-1.58884	-1.58884	100000275	maltotetraose	Carbohydrate	Glycogen Metabolism
CHEM_100000276	-1.79768	-1.79768	-1.79768	-1.79768	-1.79768	-1.79768	-1.79768	-1.79768	-1.79768	-1.79768	-1.79768	-1.79768	-1.79768	-1.79768	-1.79768	-1.79768	-1.79768	-1.79768	-1.79768	-1.48711	-1.79768	-1.79768	-1.79768	-1.79768	-1.79768	-1.31814	-1.79768	1.9144	-1.79768	-1.79768	-1.79768	-1.79768	-1.79768	-1.79768	-1.79768	100000276	maltotriose	Carbohydrate	Glycogen Metabolism
CHEM_100000282	0.141774	-0.253864	-0.406371	-0.647091	0.0131765	-0.0296191	-0.0415574	-0.445807	-0.332242	0.260585	-0.27626	-0.0876362	-0.40926	-0.329328	0.0132088	0	-0.132483	-0.217644	-0.058328	-0.358151	0.197863	-0.111317	0.468911	0.32666	-0.0700625	-0.00771208	0.664493	-0.0340293	-0.504863	-0.0650122	0.464251	-0.283274	0.150363	-0.567591	0.335964	100000282	N-acetylglutamate	Amino Acid	Glutamate Metabolism
CHEM_100000299	-2.20089	-1.0481	-2.20089	-2.20089	-2.20089	-2.20089	-2.20089	-2.20089	-2.20089	-2.20089	-2.20089	-1.53273	-2.20089	-2.20089	-2.20089	-2.20089	-2.20089	-2.20089	-2.20089	-2.20089	-2.20089	-2.20089	-2.20089	-2.20089	-2.20089	-2.20089	-2.20089	-2.20089	-2.20089	-2.20089	-2.20089	-2.20089	-2.19447	-2.20089	-2.20089	100000299	xanthosine	Nucleotide	Purine Metabolism, (Hypo)Xanthine/Inosine containing
CHEM_100000300	-1.44896	-1.44896	-1.44896	-1.44896	-1.44896	-1.44896	-1.44896	-1.44896	-1.44896	-1.44896	-1.44896	-1.44896	-1.44896	-1.44896	-1.44896	-1.44896	-1.44896	-1.44896	-1.44896	-1.44896	-1.44896	-1.44896	-1.44896	-1.44896	-1.44896	-1.44896	-1.44896	-1.44896	-1.44896	-1.44896	-1.44896	-1.44896	-1.44896	-1.44896	-1.44896	100000300	galactose 1-phosphate	Carbohydrate	Fructose, Mannose and Galactose Metabolism
CHEM_100000341	-2.71443	-2.71443	-2.71443	-2.71443	-2.71443	-2.71443	-2.71443	-2.71443	-2.71443	-2.71443	-2.71443	-2.71443	-2.71443	-2.71443	-2.71443	-2.71443	-2.71443	-2.71443	-2.71443	-2.71443	-2.71443	-2.71443	-2.71443	-2.71443	-2.71443	-2.71443	-2.71443	-2.71443	-2.71443	-2.71443	-2.71443	-2.71443	-2.71443	-2.71443	-2.71443	100000341	6-phosphogluconate	Carbohydrate	Pentose Phosphate Pathway
CHEM_100000406	-0.385422	1.07342	0.0747654	-0.135697	0.288764	0.243053	0.0636949	0.0415333	-0.3654	-0.383388	-0.0770948	-0.130625	-0.218644	-0.19397	0.58962	-0.0799231	-0.00778861	0.212482	-0.357981	-0.303197	0.0269399	-0.489218	-0.126999	0.266266	0.351642	0.36983	-0.272311	0.630184	-0.123241	-0.46355	-0.520483	-0.239274	-0.0483355	0.541868	0.111533	100000406	ribitol	Carbohydrate	Pentose Metabolism
CHEM_100000442	-1.95901	-1.95901	-0.951816	-1.95901	0.475749	-0.17595	-1.95901	0.217687	-1.95901	-1.95901	-1.95901	-1.95901	-1.95901	-1.95901	0.555614	-1.95901	-1.95901	-0.845679	-0.642314	0.227205	-0.646506	-1.21916	0.29321	-1.95901	-1.95901	0.921256	-1.95901	-1.32262	-1.95901	-0.183202	-1.95901	-0.479276	-1.95901	-1.95901	0.769337	100000442	quinate	Xenobiotics	Food Component/Plant
CHEM_100000454	0.543616	-1.81069	-0.233533	0.631145	0.458862	-0.362627	-0.62652	0.553625	-1.38381	-1.15655	-0.0347024	0.0248744	0.422466	0.412877	-1.31258	-0.262008	-0.631499	-0.430734	-0.455409	-0.133571	-0.76263	1.10863	0.345241	0.327656	0.609883	1.5608	-1.2944	-1.53666	0.379531	-1.19865	-1.21742	0.188175	-0.256875	-0.125573	-0.331244	100000454	5-aminovalerate	Amino Acid	Lysine Metabolism
CHEM_100000463	1.87319	-0.82636	-0.696822	-1.29463	0.839375	0.415936	0.449715	0.309087	0.0100243	0.308628	-0.302196	-0.00081158	0.100432	-0.0349821	-0.905359	-0.226705	0.27336	0.0561451	0.47107	-0.335322	0.0507996	-0.294498	-0.342361	-0.451414	0.00200154	0.081849	0.170181	-0.118931	-0.646484	0.705934	0	-0.0457494	-0.214296	0.02201	0.70804	100000463	indolelactate	Amino Acid	Tryptophan Metabolism
CHEM_100000467	-0.209797	-0.341226	-0.284413	-1.09999	-0.378577	-0.647835	-1.18889	0.204049	-1.12279	-0.425301	0.632912	0.0689446	0.34067	1.54598	0.514221	0	-0.359661	1.97545	-0.110913	-1.97171	-1.54537	0.888942	-1.6022	-0.746196	1.05604	-1.13368	0.374346	-0.726869	-0.0240693	-1.95244	0.27472	0.0150272	-0.580089	0.490328	1.29862	100000467	3-indoxyl sulfate	Amino Acid	Tryptophan Metabolism
CHEM_100000485	-0.941875	0	0.653443	-0.996298	0.398835	-0.996298	-0.996298	0.927207	-0.29821	-0.996298	-0.151509	0.177354	-0.450266	0.824548	-0.488574	-0.996298	0.896784	-0.495426	0.615621	-0.281013	-0.996298	0.55615	0.945187	-0.996298	-0.150824	0.702209	-0.370973	-0.996298	-0.953559	-0.485625	-0.868952	-0.996298	0.136644	-0.117268	-0.535752	100000485	2'-deoxyadenosine 5'-monophosphate	Nucleotide	Purine Metabolism, Adenine containing
CHEM_100000487	-0.739721	0.22179	-1.24159	0.0668431	0.411916	-0.54464	-0.333915	1.0569	-0.962198	-0.389226	-1.24159	0.316665	-0.803908	0.494924	0.0921681	-1.24159	-0.250301	0.545672	-1.24159	-0.201853	-0.96954	1.11352	0.254317	-0.025627	-0.288376	0.71262	-0.312455	-0.288555	-0.137614	-0.280718	-0.24509	-0.605984	0.0206926	-0.335735	0.117676	100000487	glycylvaline	Peptide	Dipeptide
CHEM_100000491	-0.0906203	0.405339	0.00450335	-0.38059	0.47143	0.335334	0.156877	0.688725	-0.0885152	0.158363	-0.305266	-0.241783	-0.192216	-0.243738	0.000195512	-0.143557	0.081277	0.43616	-0.318196	-0.366747	0.0824239	0.368191	-0.532715	-0.25712	-0.261759	0.347494	-0.0390033	-0.2637	0.139451	0.198894	-0.270633	0.0402149	-0.307007	-0.203583	0.156449	100000491	gamma-glutamylphenylalanine	Peptide	Gamma-glutamyl Amino Acid
CHEM_100000551	-0.0677842	0.454077	-0.37919	0.0958693	0.296337	0.0367724	0.133351	-0.0766071	0	-0.140089	0.0739635	-0.0232495	0.21631	0.624445	0.397113	-0.193526	0.434407	0.324717	-0.0203628	-0.0116439	-0.0184115	-0.172933	0.0779155	0.071635	-0.316884	-0.747882	0.734746	0.506602	0.455643	0.627851	0.725554	0.0448997	0.264297	0.382682	-0.572622	100000551	4-methyl-2-oxopentanoate	Amino Acid	Leucine, Isoleucine and Valine Metabolism
CHEM_100000580	-0.0157421	0.553904	0.319201	-0.111768	0.0785957	-0.264578	-0.365933	-0.244503	-0.716049	-0.329855	-0.409938	0.31172	-0.434568	-0.771551	0.192576	0.831067	-0.0532754	0.046572	-0.755562	0.108145	-0.129915	0.648602	0.512699	0.386887	-0.220744	0.43689	0.109935	0.295308	0.206522	-0.62319	-0.00746872	0.257269	0.0349745	-0.641072	0.508033	100000580	1,5-anhydroglucitol (1,5-AG)	Carbohydrate	Glycolysis, Gluconeogenesis, and Pyruvate Metabolism
CHEM_100000626	0.166993	0.0466443	0.0460488	-0.0990687	0.588136	0.0500826	0.403597	-0.000697832	0.0074975	-0.374909	-0.174535	0.150909	0.544298	0.594996	-0.298898	0.299297	0.412197	0.0507235	-0.50646	0.634544	-0.2831	0.847929	-0.139898	0.0621405	0.350887	0.216229	0.403321	-0.282969	0.447048	0.198705	0	0.13678	0.19721	0.12217	0.350562	100000626	sphingosine 1-phosphate	Lipid	Sphingosines
CHEM_100000630	-1.67531	-1.67531	-1.67531	-1.67531	-0.704434	-1.67531	-1.67531	-1.67531	-1.67531	-1.67531	-1.67531	-0.972449	0.431675	-0.991601	-1.67531	-1.67531	0.138806	-1.67531	-1.67531	2.21651	-1.67531	2.29267	-1.67531	-1.67531	-0.337321	-1.67531	-1.67531	-1.67531	-1.67531	-1.67531	-0.739373	-1.67531	-1.36759	-1.67531	-1.67531	100000630	1-oleoyl-GPS (18:1)	Lipid	Lysophospholipid
CHEM_100000639	-0.122946	-0.0855126	-0.595634	-0.31322	0.000501756	-1.07923	-0.308139	0.496192	-0.77075	-0.374911	-0.796636	-0.149551	-0.205477	0.109419	-0.333971	-0.14419	0.275246	-1.17663	-0.000502008	1.20712	-0.166679	0.860652	-0.459337	-1.37212	0.102711	0.420546	-0.00329737	-0.481871	-0.574398	-0.460165	0.149071	-0.149759	0.147535	-0.969928	-0.640229	100000639	1-stearoyl-2-oleoyl-GPS (18:0/18:1)	Lipid	Phosphatidylserine (PS)
CHEM_100000665	-0.223351	-0.0398863	0.207557	-0.346578	-0.342966	-0.380628	-0.459939	0.729179	-1.09525	-0.419265	-0.210859	-0.178477	-0.763441	0.0387447	-0.966015	-0.450332	-0.668813	-0.0645184	-1.42368	0.282059	-1.55625	0.353998	-0.332101	0.189126	0.474214	-0.113665	0	0.201684	0.697039	-0.810418	0.298401	0.0371475	0.403776	-0.998792	0.260643	100000665	docosahexaenoate (DHA; 22:6n3)	Lipid	Long Chain Polyunsaturated Fatty Acid (n3 and n6)
CHEM_100000687	0	0	0	0	0	0	0	0	0	0	0	0	0	0	0	0	0	0	0	0	0	0	0	0	0	0	0	0	0	0	0	0	0	0	0	100000687	ciprofloxacin	Xenobiotics	Drug - Antibiotic
CHEM_100000706	0.119588	-0.329962	-0.481375	0.268691	-0.497485	0.322964	0.24362	-0.840923	-0.473217	-0.192406	0.0117565	-0.462746	-0.154636	0.617277	-0.010772	-0.304314	0.627862	0.634423	0.0928479	-0.284612	0.123687	-0.468681	0.18679	0.243261	-0.890156	0.715639	0.46021	0.279627	-0.0159737	0.204313	0.2778	1.07005	0.163148	-0.124968	0.207794	100000706	alpha-hydroxyisocaproate	Amino Acid	Leucine, Isoleucine and Valine Metabolism
CHEM_100000707	0.130122	0.627465	0.225226	-0.303996	3.1165	0.183793	-0.185092	0.572188	-0.00405701	-0.168581	-0.201722	-0.00675623	-0.209242	0.528281	2.95318	-0.0101409	-0.0945643	0.384333	-0.0582421	0.0912451	-0.0712484	0.193911	-0.21879	-0.00395149	0.0135229	0.581391	-0.189037	1.06372	0.161359	-0.279742	0.0528635	0.00227807	-0.25466	-0.100588	0.159687	100000707	maleate	Lipid	Fatty Acid, Dicarboxylate
CHEM_100000708	0.541747	-0.428611	-0.609297	0	-0.465013	-0.577414	0.0670103	-0.502444	-0.667499	-1.25803	-0.171933	-0.062699	0.11008	0.919479	-0.58885	-0.566458	-0.587825	0.307654	-0.693282	-0.103349	-1.09855	0.185619	-0.706196	-0.742047	0.858803	-0.896367	0.204815	-0.177411	0.659373	-0.765528	-0.346558	-0.228499	-0.155276	-0.075652	-0.394632	100000708	isovalerate (i5:0)	Amino Acid	Leucine, Isoleucine and Valine Metabolism
CHEM_100000711	0.466194	-1.46122	-1.46122	-1.46122	1.38903	0.291403	-0.238201	-0.566114	-0.949236	-0.0575056	-1.46122	-1.46122	-0.213538	-0.862445	-1.46122	-1.46122	-1.46122	0.117956	0.200546	-0.522961	-0.964674	-1.46122	0.0478509	-1.46122	-0.161684	-0.295336	-1.46122	-1.46122	-1.46122	-1.03417	-1.46122	0.287479	-1.46122	0.532038	-0.304319	100000711	4-acetylphenol sulfate	Xenobiotics	Benzoate Metabolism
CHEM_100000715	-0.43057	1.72746	0.341311	-0.468353	0.674821	0.460804	-0.44085	1.73116	-0.820237	-0.564427	-1.21316	-0.147741	-1.10553	0.0590991	0.289467	-0.264604	-0.723511	2.40437	-0.805795	0.616373	-0.89067	0.258773	-0.716867	-0.231932	-1.15107	-0.0565371	-0.760067	0.819688	0.0236122	-0.342189	-0.179815	-0.584059	-0.405014	0	2.22399	100000715	1-methylguanidine	Amino Acid	Guanidino and Acetamido Metabolism
CHEM_100000718	-0.548657	1.40187	1.35187	0.0684377	1.46114	1.35954	-0.765691	0.830937	-0.419833	-0.384179	-0.270842	0.340701	-0.232676	0.0286686	0.883153	0.808597	-0.871663	2.23588	-0.68583	-0.0974375	-0.0879972	1.83288	-0.476283	1.36947	-0.0780511	0.802276	-0.121493	0.489113	0.133986	-0.585153	-0.515312	-0.824307	-0.427636	-0.640974	2.19053	100000718	4-ureidobutyrate	Nucleotide	Pyrimidine Metabolism, Uracil containing
CHEM_100000743	0.15877	-1.64958	-1.64958	-1.64958	0.238688	-0.263585	0.473251	-1.64958	0.128017	0.596387	-1.64958	-0.285614	0.46162	-1.64958	-1.64958	-0.239392	-0.0850289	-0.683253	0.239508	-0.0337698	0.0924416	-0.017536	-0.226202	0.394783	0.533453	0.621216	1.03744	-1.64958	0.145853	0.322391	0.12359	0.255663	-0.0880444	-0.569222	0.142254	100000743	2-hydroxyoctanoate	Lipid	Fatty Acid, Monohydroxy
CHEM_100000763	-0.209948	0.377601	0.514275	0.368269	0.0928586	1.24141	0.0301151	0.754812	0.0593133	-0.212087	0.271205	0.241297	0	-0.122091	-0.0347252	0.284579	-0.398082	-0.0692437	-0.0744959	-0.512985	0.144231	-0.0646754	-0.0688461	0.357024	-0.108301	0.867216	-0.101504	0.162687	0.0862468	-0.417963	-0.341506	-0.314672	-0.144207	-0.154975	0.47106	100000763	5-methylcytidine	Nucleotide	Pyrimidine Metabolism, Cytidine containing
CHEM_100000772	0.121565	2.27206	0.322524	0.700655	-0.427559	-0.0751031	-0.926666	1.51916	-1.28174	-0.678575	0.617704	1.62928	0.00629737	0.15959	0.72854	-1.32381	-0.706699	0.437529	-0.372214	0.573825	-0.626737	1.18655	-2.11547	-1.51563	2.67107	2.57095	-0.479237	-0.596485	0.0832332	0	-0.447096	0.0970404	-1.48256	-0.276373	-1.00858	100000772	mevalonolactone	Lipid	Mevalonate Metabolism
CHEM_100000773	-1.34079	0.425282	0.0726301	-0.0156276	-0.906801	-0.745875	-0.0787015	-0.109745	-1.34079	-0.150941	0.182604	1.08089	-1.3368	0.653017	-0.0737503	-0.277982	-0.387367	0.782503	-0.32518	-0.228898	0.570968	-1.03181	-1.34079	-0.501384	0.516057	0.560759	-0.547035	0.00110629	0.83914	-0.848792	-1.19771	0.0255681	-0.568009	-1.34079	0.21143	100000773	3-hydroxyoctanoate	Lipid	Fatty Acid, Monohydroxy
CHEM_100000774	1.59898	-0.796142	-0.764227	-0.387725	1.14146	0.33717	0.48897	-0.316457	-0.289809	0.665155	-0.439945	-0.338371	0.0478639	-0.449298	-0.502118	-0.555818	0.399553	-0.0163333	0.38578	-0.958937	0.357525	-0.692899	0.898091	-0.0481837	-0.584788	1.90129	-0.329892	0.0936219	-0.161254	0.723629	-0.147223	0.589497	-0.526372	0.120769	0.159267	100000774	phenyllactate (PLA)	Amino Acid	Phenylalanine Metabolism
CHEM_100000776	-0.387334	0.655138	0.452577	-0.213032	-0.310413	-0.131595	-0.269922	0.3907	-0.516623	-0.341324	0.151413	0.544383	-0.314302	0.232164	0.401787	0	-0.591325	0.83427	-0.801731	0.496938	-0.414011	0.405851	-0.605449	0.508786	-0.30951	0.168481	0.110395	-0.0101408	0.668036	-0.26243	0.413679	-0.243995	0.219003	-0.356616	0.717592	100000776	palmitoylcarnitine (C16)	Lipid	Fatty Acid Metabolism (Acyl Carnitine, Long Chain Saturated)
CHEM_100000781	-0.776777	1.85423	1.05922	-0.218681	-0.13709	0.229367	-0.628347	2.45862	-0.326609	-1.36248	-0.133152	0.925677	-0.23655	-0.395018	0.778023	0.294696	-0.662527	1.19371	-0.895454	-0.0163484	-0.320587	0.363262	-0.289252	0.125897	-0.0816668	1.36996	0	-0.245125	-0.12962	-0.761531	-0.350352	-0.985442	-0.656887	-0.315705	1.27077	100000781	hexanoylcarnitine (C6)	Lipid	Fatty Acid Metabolism (Acyl Carnitine, Medium Chain)
CHEM_100000787	0.0924222	-0.320125	-0.0208389	-0.237775	-0.443428	0.55584	0.771319	-0.256521	-0.51896	0.167166	-0.652359	0.570227	0.0101705	0.165409	-0.0800659	-0.33649	-0.0690429	-0.157268	1.16464	0.167756	-0.296191	-0.385429	-0.449077	-0.25985	-0.331469	-0.0191881	1.63515	0.0504229	-0.120141	0.188594	0.0942137	0.867653	-0.189968	-0.908719	0.88353	100000787	N-acetylaspartate (NAA)	Amino Acid	Alanine and Aspartate Metabolism
CHEM_100000802	-0.814651	1.14639	0.961644	-0.378054	-0.0707951	-0.0615282	-0.621479	2.20676	-0.699991	-1.39456	-0.469562	0.710093	-0.569293	-0.35802	0.793077	0.276963	-0.29002	1.11948	-0.998248	0.421368	-0.310933	0.747435	-0.820658	-0.144271	-0.174769	0.884325	-0.15088	-0.590486	-0.265023	-1.08442	-0.496119	-1.24355	-0.554611	-0.629933	1.31381	100000802	acetylcarnitine (C2)	Lipid	Fatty Acid Metabolism (Acyl Carnitine, Short Chain)
CHEM_100000808	0.0962808	-0.718933	-1.05149	-0.263615	0.431745	0.0867692	-0.425688	0.298085	0.00462125	0.278017	-0.4048	-0.0112093	-0.0844248	0.752253	0.63867	-0.0046427	0.0380348	0.33205	0.0360963	0.286959	-0.196739	0.0906403	-0.269777	0.269017	0.331443	-0.94781	-0.0820453	-0.0332366	0.0240393	-0.143676	0.35629	0.0765249	0.159831	-0.18719	0.344337	100000808	cysteine s-sulfate	Amino Acid	Methionine, Cysteine, SAM and Taurine Metabolism
CHEM_100000841	-0.454527	0.474174	0.730449	0.0829709	-0.898164	0.675796	-0.0546131	0.493449	-0.510885	-0.973516	0.127991	0.630236	0.138131	0.123148	0.0313701	0.24147	-0.475949	0.23125	-0.291596	0.0411881	-0.0328702	0.954236	0.0254938	0.336028	-0.0915826	-0.468039	-0.25974	-0.48063	0.309298	-1.10183	-0.275868	0.0327528	0.411448	-0.00373857	0.506752	100000841	oxalate (ethanedioate)	Cofactors and Vitamins	Ascorbate and Aldarate Metabolism
CHEM_100000843	-0.667632	-0.667632	-0.667632	-0.667632	-0.667632	-0.667632	-0.667632	-0.667632	-0.667632	-0.667632	-0.667632	-0.667632	-0.667632	-0.667632	-0.667632	-0.667632	-0.667632	-0.667632	-0.667632	-0.667632	-0.667632	-0.667632	-0.667632	-0.667632	-0.667632	-0.667632	-0.667632	-0.667632	-0.667632	-0.667632	-0.667632	-0.667632	-0.667632	-0.667632	-0.667632	100000843	HEPES	Xenobiotics	Chemical
CHEM_100000846	-0.698876	1.0922	0.98388	-0.621273	0.798877	0.724686	-0.116367	1.17454	-1.24877	-0.174687	-0.0959249	-0.132063	-1.24877	0.515342	-0.114397	-0.134601	-1.24877	1.65915	-0.333127	-0.0643539	0	0.957659	-0.590783	0.275359	-0.112445	0.625122	-1.24877	0.607583	-0.320682	-0.030708	-0.459887	-0.0122118	-0.43771	-0.177831	1.75195	100000846	erythritol	Xenobiotics	Food Component/Plant
CHEM_100000862	-0.0594479	0.449894	-0.069945	0.106724	-2.93962	-0.484943	0.424545	-2.93962	0.0225332	0.0792474	0.272625	0.447089	-0.241189	0.500313	0.283595	0.11347	0.216771	0.0520529	0.259938	-0.00510644	0.00811423	-0.124546	0.0419112	0.00508049	0.124078	0.373443	0.0615715	1.24292	-0.120882	0.182525	0.136389	0.187377	-0.150211	-0.26237	0.337486	100000862	4-hydroxybenzoate	Xenobiotics	Benzoate Metabolism
CHEM_100000863	-1.64626	-0.356929	0.00354264	0.0651385	-0.651839	-2.33613	-0.53184	-0.0606909	-1.10609	-0.060223	0.0651498	-0.171601	0	-0.175457	-0.199691	-0.281793	-1.69765	-0.0887475	-0.26197	-1.08005	-0.626541	-0.29602	-0.494138	-0.799183	-0.282432	-1.98066	-0.388172	-0.456209	-2.33613	-2.01639	-0.282094	-0.338105	-1.69643	-2.33613	-0.0765343	100000863	adipate (C6-DC)	Lipid	Fatty Acid, Dicarboxylate
CHEM_100000870	-2.52726	5.6648	-2.52726	-2.52726	-2.52726	-2.52726	-2.52726	-2.52726	-2.52726	-2.52726	-2.52726	-2.52726	-2.52726	-2.52726	-2.52726	-2.52726	-2.52726	-2.52726	-2.52726	-2.52726	-2.52726	-2.52726	-2.52726	-2.52726	-2.52726	-2.52726	-2.52726	-2.52726	-2.52726	-2.52726	-2.52726	-2.52726	-2.52726	-2.52726	-2.52726	100000870	saccharin	Xenobiotics	Food Component/Plant
CHEM_100000882	-0.140943	-0.0523855	0.349048	-0.0875735	-0.75312	-0.618028	-0.161716	-0.357698	-0.202341	-0.576897	0.314566	0.461176	-0.143477	0.586482	0.00629474	-0.56583	-0.162976	0.465206	0.0567819	-0.0405287	0.531249	-0.587211	-1.40797	0.0906041	0.414091	0.02925	0.00676131	-0.0193274	0.869556	-0.600125	-0.996463	0.133897	-0.307966	-0.68456	0.247086	100000882	3-hydroxymyristate	Lipid	Fatty Acid, Monohydroxy
CHEM_100000936	-0.241581	0.891194	-0.233828	0.234536	0.21201	0.151655	-0.288264	0	0.079703	-0.39758	-0.0273985	-0.61755	0.239307	0.508802	0.520596	-0.21784	0.0630375	0.335182	-0.304881	0.110379	0.180624	0.098489	0.379231	0.294014	-0.801557	-1.45359	0.603786	0.802344	0.678489	0.259034	0.696415	-0.356932	0.160606	0.302866	-1.01862	100000936	3-methyl-2-oxobutyrate	Amino Acid	Leucine, Isoleucine and Valine Metabolism
CHEM_100000961	0.514674	-1.12723	-0.239148	0.884082	-1.12723	0.649191	0.520891	1.17685	0.147826	-0.10529	0.427318	-1.12723	0.585252	-1.12723	-1.12723	0.451124	-0.581543	-1.12723	-1.00322	-1.12723	-1.12723	-1.06164	-1.12723	0.270512	-1.12723	-1.12723	0.967813	-1.12723	-1.12723	-0.349319	-0.163206	-0.328527	0.00442753	-1.12723	0.314429	100000961	homoarginine	Amino Acid	Urea cycle; Arginine and Proline Metabolism
CHEM_100000963	-1.49404	0.97211	0.557784	-0.81347	0.571817	0	-0.625834	1.2424	-1.30972	-1.48166	-0.128711	0.530355	-1.14937	0.89294	-0.0670235	0.496686	-1.06157	1.26926	-0.778793	-0.0408901	-1.00106	0.61846	0.0324086	1.05874	-1.35434	0.277599	0.160126	0.252717	0.696802	-0.956333	0.455651	-1.25636	0.177199	-0.850295	0.957618	100000963	homocitrulline	Amino Acid	Urea cycle; Arginine and Proline Metabolism
CHEM_100000989	0.0477839	-0.0793032	0.32046	0.406395	6.26834	3.7959	0.153861	-0.397013	0.199775	0.238028	0.358122	-0.516182	0.951148	-0.59118	0.44801	-0.680763	0.1752	-0.639629	-0.415936	-0.335912	-0.266806	-0.20328	0.328975	-0.708988	0.433213	1.56479	-0.529374	-0.216926	-0.416004	-0.576342	-0.526343	-0.15633	-0.722163	-0.578186	-0.191407	100000989	triethanolamine	Xenobiotics	Chemical
CHEM_100000997	-1.46258	-0.589106	0.489335	-0.228156	-1.74032	-0.849159	0.657896	-1.56637	-1.07629	0.0752728	0.500298	1.07193	-0.627926	0.653663	-0.49651	-0.210979	0.450477	-0.02546	0.409452	-0.929232	0.428119	-2.14419	-1.81586	-0.689973	0.8512	0.943625	-0.547945	-0.223801	0.0655076	-0.0393038	-0.931426	0.472176	-0.773073	-1.67722	0.830436	100000997	3-hydroxydecanoate	Lipid	Fatty Acid, Monohydroxy
CHEM_100001006	-0.285666	0.697666	0.239844	-0.318764	-0.610448	0.336299	-0.469796	1.44096	0.20344	-0.516467	-0.342639	0.314929	-0.271994	-0.192532	0.285496	1.11521	-0.669494	0.508392	-0.58145	0.209245	-0.409506	0.0047227	0.270934	0.975273	-0.179341	2.0986	0.7238	0.54954	-0.10905	-0.395342	0.446698	-0.605734	-0.059352	-0.61099	0.623118	100001006	N-acetylglycine	Amino Acid	Glycine, Serine and Threonine Metabolism
CHEM_100001007	-0.198429	0.697471	0.562577	-0.546787	0.459255	0.361597	-0.498451	0.51095	0.0379037	-0.708734	-0.285532	0.476631	-0.52564	-0.28542	0.0684196	0.134105	-0.502651	1.15865	-0.707232	0.115968	-0.552894	0.24118	-0.667544	-0.21397	-0.155018	0.181183	-0.592243	0.438398	0.394254	-0.12237	0.299252	-0.614063	0.126152	-0.339933	2.04037	100001007	ribonate	Carbohydrate	Pentose Metabolism
CHEM_100001022	-0.619832	0.47202	0.851529	-0.0491909	-1.25123	0.950983	-0.145952	0.491873	-0.443726	-1.0859	0.0755214	0.654532	0.25181	0.227138	0.227228	0.294705	-0.517605	0.39023	-0.423264	0.230175	0.0125916	0.885279	-0.104602	0.479162	-0.176536	-0.594598	-0.0482491	-0.379403	0.507025	-1.27294	-0.338296	0.0793485	0.431282	0.00940377	0.602374	100001022	threonate	Cofactors and Vitamins	Ascorbate and Aldarate Metabolism
CHEM_100001033	0.457083	-0.515558	0.0352812	-0.421559	-0.275778	0.827539	-0.0648978	0.252537	0.642243	0.212306	-0.199295	-1.0754	0.0402891	0.000745249	-1.3691	-0.0504459	0.651184	-0.556162	0.355989	0.762951	0.173649	-1.02199	-0.507184	-0.364293	-1.45176	-2.06787	-1.85117	-0.159108	0.725664	0.851827	-2.90772	1.03729	0.877462	0.245814	1.09823	100001033	beta-sitosterol	Lipid	Sterol
CHEM_100001034	1.27502	-1.64212	0.0196626	-0.957801	-0.255694	0.759003	0.800806	0.371838	0.519455	0.520386	0.615038	0.508451	0.897987	0.382314	0.0954499	-0.139912	-0.0838941	-0.691756	-0.596351	1.05079	-0.477905	0.31306	-1.24247	-1.55922	0.964098	-1.16038	-0.00881341	-0.43536	-0.339873	-0.622984	-0.761869	0	-1.26342	0.328957	-0.157724	100001034	indoleacetate	Amino Acid	Tryptophan Metabolism
CHEM_100001051	-0.40572	1.4635	0.970027	-0.0838092	0.651802	0.44919	-0.00683856	1.14335	-0.610764	-0.775314	0.119552	0.544753	-0.52023	1.23745	-0.0558203	0.258392	-0.617113	1.2414	-0.399143	-0.229121	-0.410117	0.229361	-0.514153	0.506124	-0.176865	0.860617	-0.451175	0.274482	0.507912	-0.390281	0.126289	-0.343745	-0.0725018	-0.513193	1.28781	100001051	1-methylhistidine	Amino Acid	Histidine Metabolism
CHEM_100001054	-0.870716	1.07629	0.303655	-0.371242	0.0265395	0	-0.794426	1.72918	-0.764364	-1.87684	-0.279867	0.615484	-0.394977	-0.504639	0.387852	-0.0531663	-0.715792	0.446657	-0.783358	-0.0266776	-0.218764	0.249279	-0.753578	-0.49308	0.106761	0.637923	-0.627406	-1.06097	-0.294351	-0.904993	-0.79016	-1.10889	-0.7868	-0.295658	1.00209	100001054	butyrylcarnitine (C4)	Lipid	Fatty Acid Metabolism (also BCAA Metabolism)
CHEM_100001055	-0.974518	0.241873	0.356034	0.167471	0	0.168348	-0.909678	1.79271	-1.52285	-1.66541	-0.00097556	0.558536	0.198109	0.15663	0.930953	-0.374546	-0.249326	0.786948	-1.31957	-0.0489312	-0.798367	0.374881	-0.725252	-1.275	0.255627	-0.278193	-0.451894	-0.871774	-0.497414	-1.29477	0.268327	-0.972988	-1.12504	-0.123233	0.54806	100001055	isobutyrylcarnitine (C4)	Amino Acid	Leucine, Isoleucine and Valine Metabolism
CHEM_100001063	-1.94879	-1.94879	-1.94879	-1.94879	-0.872758	-1.94879	-1.94879	-1.94879	-1.94879	-1.63777	-1.94879	-1.94879	-1.94879	-1.94879	-1.94879	-1.94879	-1.94879	-1.94879	-1.94879	-1.91901	-1.94879	-1.94879	-1.94879	-1.94879	0.30937	1.40116	-1.94879	-1.94879	-1.94879	-1.94879	-1.94879	-1.94879	-1.94879	-1.94879	-1.94879	100001063	7-ketodeoxycholate	Lipid	Secondary Bile Acid Metabolism
CHEM_100001065	-2.24263	-2.24263	-2.24263	-2.24263	-1.15042	-2.24263	-2.24263	-2.24263	-2.24263	-2.24263	-2.24263	-2.24263	-2.24263	-2.24263	-2.24263	-2.24263	-2.24263	-2.24263	-2.24263	-2.24263	-2.24263	0.229504	-2.24263	-2.24263	-2.24263	-2.24263	-2.24263	-2.24263	-2.24263	-2.24263	-2.24263	-2.24263	-2.24263	-2.24263	-2.24263	100001065	taurolithocholate	Lipid	Secondary Bile Acid Metabolism
CHEM_100001081	0.557813	0.31447	0.205311	0.322536	-1.37471	-0.0693936	0.252	-1.72583	0.236672	0.440655	0.425574	0.427135	0.416322	0.276337	-0.0641408	0.121851	0.79223	-0.477258	0.535604	0.0908428	0.371926	-0.116961	0.0605133	-0.103522	-0.136085	0.00463808	0.116291	0.85485	-0.433785	0.630202	0.485652	0.309919	0.598889	0.324741	-0.117271	100001081	2-pyrrolidinone	Amino Acid	Glutamate Metabolism
CHEM_100001083	0.57129	-2.79588	-2.43817	-0.584508	-1.02603	0.8564	0.363882	-1.21689	-0.828	1.58256	-0.111464	-0.260177	-0.160969	-0.361116	0.101718	0.906746	0.237538	-1.24546	1.37414	-1.20443	0.588038	-0.437515	-0.735215	-2.27323	-0.533647	-1.05497	-0.153665	-2.43344	-0.950981	0.646121	0.0544699	0.539463	-2.00301	0.128326	0.206348	100001083	indolepropionate	Amino Acid	Tryptophan Metabolism
CHEM_100001086	-1.84213	-1.84213	-1.84213	-1.84213	1.13219	-1.84213	-1.84213	1.15143	-1.84213	-1.84213	-1.84213	-1.84213	-1.84213	-1.84213	-1.02931	-1.84213	-1.84213	-1.29913	-1.35755	-1.84213	-1.84213	0.360208	1.45884	-1.84213	-1.01105	0.858258	-1.84213	-1.84213	-1.84213	-1.00911	-1.84213	-1.7269	-1.84213	-1.84213	0.465415	100001086	N-(2-furoyl)glycine	Xenobiotics	Food Component/Plant
CHEM_100001092	0.306557	-0.390065	-0.264874	0.472428	0.971011	0.987918	-0.0193897	2.21045	0.622403	0.326336	0.668158	0.194945	-0.0760721	0.461365	-0.447035	0.271874	0.529908	-0.110141	0.502401	0.182819	0.682251	-0.538974	-0.213997	-0.567174	-0.09942	-0.500355	-1.01784	-0.495429	-0.383635	1.0857	-0.94234	0.249335	-0.258892	0.644597	1.04683	100001092	trigonelline (N'-methylnicotinate)	Cofactors and Vitamins	Nicotinate and Nicotinamide Metabolism
CHEM_100001102	-0.0713907	-0.486224	-0.300059	-0.656978	-0.102984	-0.0776031	-0.424049	-0.0903273	-0.783774	0.265141	-0.107661	0.056541	-0.218238	0.0658267	0.0467706	-0.369229	-0.230732	-0.646223	-0.287861	-0.125602	-0.192117	-0.313015	-0.559547	-0.310246	0.00503328	-0.515242	-0.35025	-0.599661	-0.54723	-0.659497	-0.412394	-0.0890117	-0.324953	-0.17165	0.39669	100001102	dodecanedioate (C12-DC)	Lipid	Fatty Acid, Dicarboxylate
CHEM_100001104	-0.187904	0.342787	0.135627	-0.558569	-0.185498	0.41307	-0.100433	0.887444	-0.372034	0.539049	-0.506356	-0.435159	-0.328921	0.833151	-0.997254	-0.301866	0.0715401	0.631609	0.779998	-0.0611756	-0.663199	-0.435134	-0.997254	-0.35696	-0.600673	0.658198	-0.776216	0	-0.478758	0.0217075	-0.559591	-0.564261	-0.0751111	-0.395886	0.603478	100001104	N-acetyltyrosine	Amino Acid	Tyrosine Metabolism
CHEM_100001112	-0.877737	0.313236	0.450504	-0.0681655	-1.10581	-1.0306	0.0788168	-0.795864	-0.971115	-0.463574	0.285801	0.907586	-0.643185	0.515905	0.13845	-0.298263	-0.397386	0.403123	-0.148856	-0.149612	0.764555	-1.32086	-1.68247	-0.138372	0.597701	0.478136	-0.649004	0.182696	1.08862	-0.571082	-0.988704	0.177893	-0.635826	-1.01785	0.236147	100001112	3-hydroxylaurate	Lipid	Fatty Acid, Monohydroxy
CHEM_100001121	0.120684	-0.107094	0.0788657	-0.330407	0.456698	0.919675	0.029376	-0.718446	-0.778279	-0.0146903	-0.603516	0.378126	-0.38849	0.468543	0.354504	0.422672	-0.355341	1.14631	-0.464135	0.0536888	-0.14539	-0.122328	-0.0673992	-1.53457	0.469245	0.902992	-0.9836	0.582842	-0.44726	-0.50765	-0.734934	-0.249932	-0.426864	-0.146184	1.65525	100001121	pyridoxate	Cofactors and Vitamins	Vitamin B6 Metabolism
CHEM_100001126	-0.706257	1.22273	0.401689	0.0713046	-0.0808244	0.128468	0.173055	0.86366	-0.0452925	-0.353114	-0.00676847	0.0560767	-0.211835	0.127452	-0.110274	-0.057271	-0.347569	0.680066	-0.453724	-0.240768	-0.220143	0.484456	-0.752572	-0.0734343	0.0782046	0.184802	0.415872	-0.351398	0.0399245	-0.269573	0.116828	-0.258676	0.120021	-0.236568	0.508365	100001126	gamma-glutamylvaline	Peptide	Gamma-glutamyl Amino Acid
CHEM_100001145	-0.462456	2.1441	0.234229	-0.73558	0.256069	0.012847	-0.801393	0.134761	-1.47349	-0.527143	-0.786545	-1.47349	-1.47349	-0.33195	-0.232405	-0.72749	-1.47349	-0.0130142	-1.05864	1.01401	-1.47349	-0.28629	-1.47349	-1.47349	-0.417675	0.0465706	-1.47349	-0.118818	-0.709001	-1.47349	-0.583152	-0.346737	-0.651271	-0.428995	1.16513	100001145	3-hydroxysebacate	Lipid	Fatty Acid, Monohydroxy
CHEM_100001150	-0.039905	-0.255426	-0.785603	-1.19755	-0.413171	-0.515119	-0.566204	0.51247	-0.252625	-0.214084	-0.734633	-0.478776	-0.502115	-0.0123092	-0.173037	0.329387	-0.872082	0.130613	0.205632	-0.201769	-0.396268	-0.0707856	0.390143	-0.784283	0.0643955	1.80391	-0.393339	-0.613511	-1.43907	-0.638118	-0.139334	-0.404056	-1.79884	-0.761381	1.02555	100001150	propionylglycine	Lipid	Fatty Acid Metabolism (also BCAA Metabolism)
CHEM_100001151	-0.539046	1.54501	0.113632	-0.672677	0.0856665	-0.305859	-0.636612	1.5886	-0.79728	-0.786418	-1.2288	-0.249269	-0.907235	-0.0820251	0.157036	0.426454	-1.23058	1.364	-0.136077	0.119344	-0.0518851	0.907543	0	-0.0429869	0.180705	2.32133	-0.494008	-0.103066	-1.19319	-0.792755	-0.113971	-1.68012	-1.16153	-1.35903	1.4691	100001151	butyrylglycine	Lipid	Fatty Acid Metabolism (also BCAA Metabolism)
CHEM_100001153	-0.337124	0.0341402	-0.838934	-1.10838	-0.701162	0.107976	-1.49318	-0.122483	-0.437594	-1.49318	-1.49318	-1.49318	-0.791927	-0.810343	-0.452582	-1.49318	-1.49318	0.274606	-1.49318	-0.280076	-0.935122	-0.519199	-1.20805	-1.49318	-0.914594	-0.647171	-0.24272	-0.0268092	-1.49318	-0.848777	-1.21901	-1.47443	-1.49318	-1.49318	-0.00604146	100001153	2-hydroxyadipate	Lipid	Fatty Acid, Dicarboxylate
CHEM_100001162	-0.355165	0.199169	0.0431829	0.336972	-0.0911629	-0.14533	-0.826386	1.34083	-0.87247	-1.50542	0.0735552	0.56447	-0.0528838	-0.0112711	0.199885	-0.244082	-0.508691	0.119672	-0.949058	0.736743	-0.924736	0.532553	-0.786538	-1.255	-0.0668112	-0.0320584	-0.852848	-1.16131	-0.761072	-1.22227	-0.726385	-0.900248	-0.897596	0.183387	0.697142	100001162	propionylcarnitine (C3)	Lipid	Fatty Acid Metabolism (also BCAA Metabolism)
CHEM_100001167	-0.0377293	1.02017	0.176764	0.52333	0.132617	-0.246662	-2.12949	3.40701	-0.941601	-0.216662	-0.397183	0.125976	-0.296688	-0.214107	0.167374	-0.476808	-0.469364	2.23677	-0.881215	-0.797939	-0.480244	-0.378175	0.022146	0.291855	0.668374	1.20091	0.00186284	-0.0386371	-0.266967	-0.448298	0.111809	0.0906157	0.277525	-0.161654	0.423888	100001167	pro-hydroxy-pro	Amino Acid	Urea cycle; Arginine and Proline Metabolism
CHEM_100001170	-0.614671	1.60517	0.512427	0.337769	-0.495555	0.733131	-0.439303	0.755399	-0.453038	-0.674341	-0.406713	0.155914	-0.0402182	0.247327	0.775991	0.254241	-0.897411	1.18336	-0.817992	0.309302	0.219932	0.924929	-0.778973	-0.387218	0.0574568	1.12299	-0.649041	0.241363	-0.0930511	-0.636196	-0.718034	-0.482364	-0.417143	-0.695104	1.00052	100001170	3-hydroxy-2-ethylpropionate	Amino Acid	Leucine, Isoleucine and Valine Metabolism
CHEM_100001178	-2.1696	-2.1696	-0.105998	-2.1696	-0.0481992	-2.1696	-1.25985	-2.1696	-2.1696	-2.1696	-1.19506	-1.57584	-2.1696	-2.1696	-2.1696	-2.1696	-2.1696	-1.23348	-2.1696	0.752481	-2.1696	-0.607271	-2.1696	-2.1696	2.1414	-2.1696	-2.1696	-2.1696	-0.409866	-2.1696	-2.1696	-2.1696	-0.840504	-0.70802	-2.1696	100001178	3-carboxy-4-methyl-5-propyl-2-furanpropanoate (CMPF)	Lipid	Fatty Acid, Dicarboxylate
CHEM_100001180	0.0466821	-0.169617	-0.45222	-0.156085	0.494857	-0.706392	-0.139707	-0.746591	-0.545488	0.203779	-0.0998808	0.502209	-0.247221	-0.0754503	-0.705374	0.0645699	-0.354658	-0.231457	0.0184907	-0.0987852	0.191159	0.314959	-0.169463	-0.138023	-0.071632	-0.851769	0.156858	-0.183113	-0.232335	0.237477	0.0871545	0.0525447	-0.0877874	-0.360049	0.0485452	100001180	2-hydroxymyristate	Lipid	Fatty Acid, Monohydroxy
CHEM_100001181	-0.575747	0.263904	-0.155541	-0.45216	-0.424055	-0.486016	-0.342654	0.874734	-0.91987	-0.797219	-0.0275517	-0.114004	-0.831439	0.35023	-0.566056	-0.496407	-0.876829	-0.166289	-1.45834	0.235931	-1.07587	0.214115	-0.300072	0.468094	0.913069	0.0198813	0.479238	0.416672	0.849223	-0.986222	-0.00918325	-0.284798	0.126863	-0.613191	0.236748	100001181	docosapentaenoate (n3 DPA; 22:5n3)	Lipid	Long Chain Polyunsaturated Fatty Acid (n3 and n6)
CHEM_100001182	-0.530479	0.900737	-0.017583	0.0926399	0.245486	-0.16491	-0.196636	0.0213055	-0.916448	-1.18895	-0.329166	-0.297683	-0.900851	0.882203	0.221051	-0.4369	-1.23685	0.48738	-0.815467	-0.0478724	-0.269732	0.373023	-0.00218936	0.382156	0.130947	0.603421	0.26807	0.643285	1.06708	-0.893828	-0.255622	-0.290397	-0.113617	-0.414202	-0.225969	100001182	docosadienoate (22:2n6)	Lipid	Long Chain Polyunsaturated Fatty Acid (n3 and n6)
CHEM_100001193	-1.07212	0.321717	-0.27546	-0.415708	-0.174401	-1.14033	-0.427444	-0.981629	-1.47618	-1.8867	-0.253702	-0.323775	-1.24767	0.540098	-0.0106655	-0.685443	-1.7399	-0.03368	-1.34086	0.0536084	-0.183036	0.212339	0.190789	0.398938	0.363081	0.164534	0.698831	0.430376	0.748042	-1.32405	-0.136461	-0.447792	0.107494	-0.442482	-0.299888	100001193	adrenate (22:4n6)	Lipid	Long Chain Polyunsaturated Fatty Acid (n3 and n6)
CHEM_100001195	-0.558387	0.54368	-0.412931	-0.405908	-0.139558	-0.0383062	-0.25649	-0.732395	-1.17261	-1.57467	-0.493359	-0.214744	-1.33156	1.13871	-0.395791	-0.399164	-1.34774	0.148541	-1.54237	-0.20537	-0.074539	0.070485	0.185734	0.675031	0.195347	0.238643	0.662676	0.970593	1.45922	-1.22191	-0.36349	-0.213492	0.0833091	-0.654339	0.075763	100001195	docosatrienoate (22:3n3)	Lipid	Long Chain Polyunsaturated Fatty Acid (n3 and n6)
CHEM_100001198	-0.899769	0.0655268	-0.0458744	-0.0597776	-0.316174	-0.981698	0.3749	-0.0273374	-0.608382	-0.313963	0.247589	0.332578	-0.666293	0.2843	-0.61051	-0.634047	-0.334654	-0.204395	0.160496	-0.669605	0.0422176	-0.982701	-0.520747	-0.284433	0.594527	0.4774	-0.306072	-0.380088	-0.643541	-0.230344	-0.753769	0.210677	-0.88482	-0.808404	0.540151	100001198	myristoleate (14:1n5)	Lipid	Long Chain Monounsaturated Fatty Acid
CHEM_100001204	0.390846	0.220041	1.2258	1.07176	-0.00712822	-0.364159	0.494197	-0.450724	-0.470454	-0.772912	0.543476	0.948094	-0.333826	0.0746914	-0.616296	0.351718	-0.321445	-0.0681723	-0.126134	-0.208724	-0.406688	2.73423	-0.293342	0.414688	1.92815	2.43209	-0.820822	-0.71561	0.791611	-0.558854	-0.730583	0.476144	0.148529	-0.25367	-0.200129	100001204	1-methylhistamine	Amino Acid	Histidine Metabolism
CHEM_100001207	0.301608	-0.371544	-1.97649	0.902799	0.100978	-1.20414	0.252924	-0.442786	0.396284	-0.224764	0.670835	-0.756255	0.349005	-0.111103	-0.579691	-0.194981	-0.647419	0.403329	0.206925	-0.469352	-0.159154	-0.389165	0.381356	-0.226772	0.0396415	0.759984	0.424708	-0.906091	-0.15982	-1.97649	-0.0906019	0.0437483	-0.67047	-0.421736	-1.97649	100001207	4-imidazoleacetate	Amino Acid	Histidine Metabolism
CHEM_100001208	0.273707	0.174802	-0.11977	0.281375	0.475598	0.505855	-0.0979519	0.402703	-0.693493	-0.391931	-0.59502	0.108194	-0.54339	-0.628357	-0.398732	0.154093	-0.63864	1.39348	-0.171562	-0.300619	-0.166755	1.78238	-0.0935443	0.256461	-0.0368552	1.26011	-0.928214	0.424315	0.0502271	-1.06554	-0.990119	0.247401	-0.902471	-0.876587	1.11726	100001208	1-methyl-4-imidazoleacetate	Amino Acid	Histidine Metabolism
CHEM_100001211	-0.0944867	0.347428	-0.301463	-0.416762	0.251066	-0.112625	-0.25812	-1.07074	-0.60118	-0.059991	-0.442736	-0.452372	-0.527279	-0.0912226	-0.211871	-0.48797	-0.442397	-0.556287	-0.309386	-1.07074	-0.295747	0.0801143	-0.26541	-0.343565	-0.0956368	-1.07074	-1.07074	-0.348392	-0.553787	-0.266654	-0.0502251	-0.059207	-0.355695	-0.365983	0.334951	100001211	sebacate (C10-DC)	Lipid	Fatty Acid, Dicarboxylate
CHEM_100001212	-0.756417	0.0953503	0.0783219	-1.94828	-0.190569	-0.112557	-0.529886	2.14663	-0.721929	-0.351842	-1.94828	0.461595	-1.03623	0.420711	-1.94828	-0.412269	-0.501986	2.17907	-1.45042	0.436409	-1.1039	-1.48757	-0.698645	-1.94828	0.131823	0.0724515	-1.94828	0.79415	-0.736007	-0.51697	-0.579005	-0.665184	0.138577	-0.902386	1.84376	100001212	guanidinosuccinate	Amino Acid	Guanidino and Acetamido Metabolism
CHEM_100001219	-2.63833	-2.63833	-2.63833	-2.63833	0.43112	-2.63833	-2.63833	-2.63833	-2.63833	-2.63833	-2.63833	-2.63833	-2.63833	-2.63833	-2.63833	-2.63833	-2.63833	-2.63833	-2.63833	-2.63833	-2.63833	-2.63833	-0.351216	-2.63833	-2.63833	-2.54936	-2.63833	-2.63833	-2.63833	-2.63833	-2.63833	-2.63833	-2.63833	-2.63833	-2.63833	100001219	daidzein	Xenobiotics	Food Component/Plant
CHEM_100001229	-0.273297	0.597175	0.482295	-0.66988	-2.7386	0.500226	-0.369407	-2.7386	-0.852478	-0.352174	0.0787899	0.496052	-1.33856	-1.41325	-1.08381	0	-1.38394	0.157911	-2.32952	0.751337	-2.7386	0.697508	-0.252859	0.938167	1.20998	0.183483	0.476364	0.238033	0.891844	-0.913567	0.775264	-0.403867	0.62775	-1.00088	0.484898	100001229	stearidonate (18:4n3)	Lipid	Long Chain Polyunsaturated Fatty Acid (n3 and n6)
CHEM_100001232	-1.72782	0.125026	0.130373	-0.696833	0.0129768	-1.11566	0.328462	0.332605	-1.29122	-1.05177	0.20565	0.590397	-1.29456	0.132673	-1.4915	-1.11999	-0.0512475	-0.0975447	0.440448	-0.630962	0	-0.551124	-0.219455	-0.52475	0.772174	0.450397	-0.257886	-0.337276	-0.089029	-1.42923	-1.21156	0.13496	-0.94279	-0.75272	0.694841	100001232	5-dodecenoate (12:1n7)	Lipid	Medium Chain Fatty Acid
CHEM_100001247	-0.987599	1.60997	0.757131	-0.179436	-0.195314	0.133476	-0.630768	2.08275	-0.348505	-1.07831	-0.025107	0.772436	-0.388662	-0.218938	0.806077	0.367915	-0.849427	1.09435	-0.745029	0.198172	-0.1945	0.274493	-0.33754	0.0043375	-0.290509	1.1106	0.00558641	-0.359313	-0.0883726	-0.720487	-0.709228	-0.927418	-0.736482	-0.324799	1.22785	100001247	octanoylcarnitine (C8)	Lipid	Fatty Acid Metabolism (Acyl Carnitine, Medium Chain)
CHEM_100001250	-1.85788	-1.85788	-1.85788	-1.85788	-1.70744	-1.85788	-1.85788	-1.85788	-1.85788	-1.85788	-1.85788	-1.85788	-1.85788	-1.85788	-1.85788	-1.85788	-1.85788	-1.85788	-1.85788	-1.85788	-1.85788	-0.186387	-1.85788	-1.85788	-1.85788	-1.85788	-1.85788	-1.85788	-1.85788	-1.85788	-1.85788	-1.85788	-1.85788	-0.979678	-1.85788	100001250	tauro-beta-muricholate	Lipid	Primary Bile Acid Metabolism
CHEM_100001251	-1.29075	1.16471	0.73085	-0.352425	-0.434467	0.254574	-0.516727	1.946	-0.455047	-1.23493	0.154736	0.898345	-0.442401	-0.425882	0.87143	0.444554	-0.835643	0.922294	-0.773781	0.169732	-0.166078	0.070402	-0.640399	0.013645	-0.256421	0.632287	0.152154	-0.470823	-0.0613457	-0.484359	-0.538458	-0.602499	-0.651043	-0.165003	1.29904	100001251	decanoylcarnitine (C10)	Lipid	Fatty Acid Metabolism (Acyl Carnitine, Medium Chain)
CHEM_100001253	0.291376	0.616887	0.119454	-0.10819	0	0.156381	-0.247366	0.864787	-0.695056	1.11995	-0.163229	0.147615	-0.425369	0.205002	0.0513374	0.00402651	-0.0376546	0.928	1.76135	-0.322005	-0.254198	0.115403	-0.53899	-0.0413669	0.301605	0.199268	-0.335467	-0.132468	-0.314199	-0.131414	-0.0585501	-0.201838	-0.181775	-0.340615	1.29722	100001253	N-acetylglutamine	Amino Acid	Glutamate Metabolism
CHEM_100001254	0.07022	-1.20377	-0.806945	-1.58875	1.21266	0.00826607	0.00954013	1.56867	-0.43264	1.6826	-1.04769	-0.18842	-0.715762	0.169038	-0.225496	-0.0105595	-0.726343	1.81717	1.68507	0.881851	-1.99733	1.65711	-0.52971	-0.629178	0.273857	0.062694	-0.368169	-0.432277	-0.535628	-0.410789	-0.0896966	0.0381773	-0.250785	-0.372673	1.53374	100001254	N-acetyltryptophan	Amino Acid	Tryptophan Metabolism
CHEM_100001256	0.145265	-0.15327	-0.314789	-0.612241	0.694621	-0.137932	-0.0595397	0.894905	-0.165148	1.4176	-0.783816	-0.36582	-0.235577	1.09067	-0.243993	-0.262487	-0.102385	0.253309	1.23779	-0.190286	-0.406124	0.142061	-0.38672	-0.160229	-0.636033	0.242855	-0.318188	-0.168421	-0.264684	0.122274	-0.324114	0.0463351	-0.202465	-0.276753	0.239889	100001256	N-acetylphenylalanine	Amino Acid	Phenylalanine Metabolism
CHEM_100001257	-0.0926929	0.639609	-0.0183766	-0.0256876	0.370997	-0.0435806	-0.599222	0.607968	-0.575109	-0.332941	-0.189962	-0.329998	-0.327106	0.135326	0.402147	-0.0707586	-0.19429	1.01931	-0.0129469	-0.0808964	-0.508295	0.952324	0	-0.322459	0.339563	0.334687	-0.559272	-0.428766	-0.159353	-0.526505	0.107004	-0.279352	-0.245572	-0.274859	0.442439	100001257	N-acetylasparagine	Amino Acid	Alanine and Aspartate Metabolism
CHEM_100001259	-0.902927	-0.279999	-0.408125	-0.902927	0.12942	-0.170117	-0.902927	0.903123	-0.00452158	-0.902927	-0.902927	-0.37249	-0.439087	-0.610778	-0.902927	-0.902927	0.0465592	0.543591	-0.902927	-0.167317	-0.902927	0.992793	-0.902927	-0.902927	-0.902927	-0.12116	0.109169	0.258389	-0.502155	-0.902927	-0.902927	-0.902927	-0.211066	-0.902927	-0.902927	100001259	S-methylglutathione	Amino Acid	Glutathione Metabolism
CHEM_100001262	0.409824	1.41834	0.669513	-0.548627	-1.0192	0.980055	-0.213736	-0.731448	0.146741	-0.039201	0.133933	0.805587	-0.459933	0.321493	-1.05273	0.501611	0.239632	0.612794	-1.03633	0.477927	0.113233	0.324283	-0.762581	0.419561	0.640563	-1.83509	-0.460266	-0.208853	-0.288363	-0.159192	0.0903591	-0.131737	0.41504	0.207849	2.01234	100001262	gamma-glutamyl-epsilon-lysine	Peptide	Gamma-glutamyl Amino Acid
CHEM_100001266	-0.131876	0.315117	-0.120343	-0.0765241	0.750763	0.0158436	-0.158607	0.614768	-0.372858	-0.176623	-0.441918	0.219252	-0.481059	0.426959	0.168715	-0.0573584	0.0661675	0.714273	-0.400543	-0.140774	-0.457426	0.0197964	-0.218696	0	-0.662159	-0.0585479	-0.45167	-0.151504	-0.0970016	0.181255	0.359841	0.0449606	-0.0242691	-0.338636	1.01222	100001266	N-acetylarginine	Amino Acid	Urea cycle; Arginine and Proline Metabolism
CHEM_100001269	0.350165	-0.758574	-0.0664318	-0.621689	0	0.724285	0.00801366	-0.87419	0.521022	0.261252	-0.273748	-1.28421	0.0644987	0.082333	-0.476168	0.151261	0.437973	-0.0964825	-0.0679039	0.594125	-0.0385098	-0.635068	-0.483391	0.205926	-1.46958	-1.81275	0.0673756	0.164814	0.521877	0.519416	-0.661203	0.826214	0.88093	-0.246058	0.725668	100001269	campesterol	Lipid	Sterol
CHEM_100001270	-0.656263	0.813744	0.825681	-0.22859	-0.402397	-0.0270002	-0.327361	1.07313	-0.188172	-0.313844	0.268988	0.899993	-0.244059	0.0500918	0.691578	0.0314966	-0.462313	0.67904	-0.663947	0.67357	-0.0202262	-0.0916902	-0.85346	0.0708584	-0.237919	0.378682	-0.0903814	-0.305083	0.624498	0.0554303	-0.348354	-0.223239	-0.235103	0.0911738	0.988303	100001270	myristoylcarnitine (C14)	Lipid	Fatty Acid Metabolism (Acyl Carnitine, Long Chain Saturated)
CHEM_100001274	0.0799657	0.791024	0.372552	-0.13005	0.138865	0.420659	-0.150707	0.392817	-0.0614888	-0.0527947	-0.230064	0.134994	-0.0571144	0.134263	-0.0158133	0.21693	-0.0142897	0.984309	-0.130408	0.0830358	-0.124012	0.218858	-0.584899	0.0336643	-0.157855	0.221674	-0.26845	-0.0127625	-0.179335	0.00803303	-0.183422	-0.0798258	-0.15274	-0.184008	1.15008	100001274	N-acetylthreonine	Amino Acid	Glycine, Serine and Threonine Metabolism
CHEM_100001275	0.314446	-2.6218	1.26012	0.527773	0.669119	0.679639	0.0477563	0.162845	-0.621036	-1.4851	0.011185	0.18988	0.089956	1.57517	-0.0816633	-0.00104151	-0.688593	-0.112667	-0.211022	-0.0663666	0.221365	1.68634	-1.17499	0.112274	1.59418	0.00225245	-0.84986	-1.24292	-1.08472	-0.838736	-1.45427	-0.189668	-1.87133	-0.836942	0.720358	100001275	phenylacetylglycine	Peptide	Acetylated Peptides
CHEM_100001276	-0.0798887	0.254556	-0.0143647	-0.534221	0.22599	-0.0429311	-0.0664929	0.746561	-0.293522	0.319255	-0.173471	0.0888758	-0.401484	0.407831	-0.139966	-0.182903	-0.137475	0.342816	0.590237	-0.680394	-0.401234	-0.463822	-0.405833	-0.326098	-0.0670773	0.298175	-0.26775	-0.0105544	-0.30431	0.152171	-0.0396637	-0.189171	-0.0419648	-0.198086	0.647723	100001276	N-acetylisoleucine	Amino Acid	Leucine, Isoleucine and Valine Metabolism
CHEM_100001277	-0.246508	0.876377	-0.459388	0.0777515	0.354852	-0.493187	-0.224196	0.844115	-0.306023	-0.616904	0.0636459	-0.486652	-0.425975	0.507747	0.393334	-0.430762	-0.934619	-0.00732282	-0.41217	0.0249436	0.229697	-0.571679	0.0441344	0.339943	0.495836	-0.365811	0.583181	0.483652	0.430606	-0.132665	-0.422384	-0.0207879	-0.463533	-0.165061	-0.0675712	100001277	10-nonadecenoate (19:1n9)	Lipid	Long Chain Monounsaturated Fatty Acid
CHEM_100001278	-0.114451	0.457975	-0.618051	0.254951	0.510944	-0.601776	-0.0830539	0.281223	0.0536737	-0.318572	0	-0.657964	-0.0870799	0.157005	0.195265	-0.527195	-0.712689	-0.209759	-0.188765	0.222366	0.293068	-0.842194	-0.0103074	0.173631	0.351315	-0.705936	0.281818	0.16203	-0.040208	0.254975	-0.165207	-0.101987	-0.374562	0.20282	-0.257958	100001278	10-heptadecenoate (17:1n7)	Lipid	Long Chain Monounsaturated Fatty Acid
CHEM_100001293	-0.0442333	0.434721	0.115684	-0.335279	0.421784	0.0766211	-0.206732	1.19947	-0.650343	0.767327	-0.859277	0.028462	-0.38513	0.299829	-0.0708123	0.0342574	-0.234892	0.922212	1.41258	-0.117706	-0.38151	-0.0792958	-0.21908	-0.236391	-0.0493709	0.119154	-0.644028	-0.0702447	-0.271147	-0.32354	-0.145239	-0.55194	-0.729175	-0.521576	1.10177	100001293	N-acetylhistidine	Amino Acid	Histidine Metabolism
CHEM_100001294	-0.0689215	0.146856	-0.250917	-0.0797057	-0.114913	0.377462	0.0360877	1.00627	0.0674852	-0.126508	-0.22207	0.161997	-0.258639	-0.297928	0.230283	0.438269	-0.0631789	0.618369	-0.384714	0.126324	-0.0966955	0.739517	0.0874086	0.292342	-0.0126985	1.19029	-0.0113647	-0.6749	-0.109429	-0.0995225	0.202737	-0.153894	0.11682	-0.597498	1.03851	100001294	gamma-glutamylglycine	Peptide	Gamma-glutamyl Amino Acid
CHEM_100001295	0.0347057	0.667259	0.0707892	-0.435263	0.187139	0.378566	0.07761	0.696458	-0.236899	0.198786	-0.24157	-0.0272533	-0.300292	-0.0323775	-0.00429981	-0.158963	-0.0355718	0.706925	0.0300471	-0.110305	0.212334	0.640409	-0.988923	-0.23137	-0.326044	-1.65174	0.0526996	0.19149	0.0881962	-0.0532391	-0.0385356	-0.0711069	-0.17423	-0.251245	0.390088	100001295	gamma-glutamyltryptophan	Peptide	Gamma-glutamyl Amino Acid
CHEM_100001296	-0.0719928	-0.04946	-0.28908	0.053481	0.767401	0.719443	0.175195	-0.343332	0.17504	0.115658	0.068546	0.160788	-0.459274	-1.30004	0.185037	0.531643	-0.175121	0.357681	0.675688	0.186067	0.826416	-0.0602225	-0.489318	-0.237737	-0.472059	-0.297503	-0.334797	-0.0666789	-0.302467	0.700306	-0.0123804	0.00787232	-0.0622638	-0.779681	0.879611	100001296	stachydrine	Xenobiotics	Food Component/Plant
CHEM_100001300	0.172387	-0.576079	-0.354854	0.594938	-1.17811	0.105915	0.473078	-0.0986741	-0.749628	-0.213077	0.608606	-0.602779	-0.583147	0.669	-0.299685	-0.183386	0.416777	0.797451	0.300154	0.205091	0.671797	-0.00524979	-0.571373	0.717228	-0.453132	0.680993	0.834844	0.192475	-0.326585	0.0636463	0.855812	0.887848	0.611999	-0.116337	0.509788	100001300	alpha-hydroxyisovalerate	Amino Acid	Leucine, Isoleucine and Valine Metabolism
CHEM_100001310	-0.36367	0.493489	0.329006	-0.09494	-0.18622	0.112036	-0.186839	0.715636	-0.482675	-0.31192	-0.529642	0.530569	0.0579885	0.0992855	0.213375	0.0380764	-0.348567	1.10816	-0.612868	0.438308	-0.164951	0.388589	-0.854404	-0.306146	0.471368	0.243869	-0.82892	-0.394076	-0.181614	-0.595119	-0.252475	-0.311728	-0.0341517	-0.263673	0.27356	100001310	nicotinamide riboside	Cofactors and Vitamins	Nicotinate and Nicotinamide Metabolism
CHEM_100001311	-0.687793	2.7382	0.00551743	-0.0430087	-1.46995	-0.079555	0.0899822	1.07113	-0.885968	-1.69762	-0.289192	-0.218224	-1.97574	-1.01806	0.102362	-0.346714	-0.484844	0.347588	-2.50419	-0.994708	-0.473251	0.819028	-2.50419	-0.165389	-1.30548	0.572044	1.16687	-0.00554805	0.0498766	-2.50419	-0.882722	-0.960954	0.785439	-2.50419	0.812198	100001311	ophthalmate	Amino Acid	Glutathione Metabolism
CHEM_100001312	1.00873	0.580594	1.03763	0.465281	-0.331534	1.86057	0.322242	-1.83621	-1.10413	-1.03156	0.695937	0.778424	0.718917	-0.375472	-1.11908	0.0319459	0.253616	-0.154926	-0.971516	-0.450958	0.76147	-0.36337	-1.37568	0.148612	-0.274314	0.204922	0.141689	0.108514	0.276072	0.837232	0.422293	0.280287	-0.110347	-0.203404	0.861172	100001312	felinine	Amino Acid	Felinine Metabolism
CHEM_100001313	-0.792485	0.565361	-0.0459326	-0.0266254	0.31388	-0.309462	0.0459285	0.917618	-0.0403649	0.0807775	0.0093748	0	-0.114029	0.0716653	0.3511	-0.535781	0.0158695	0.780619	0.0336781	-0.0807724	0.0742878	1.02297	-0.15606	-0.805717	0.0374217	0.882828	-0.156606	-0.301174	-0.271154	0.362644	0.350243	-0.185867	0.00729054	-0.22429	-0.00628803	100001313	gamma-glutamylmethionine	Peptide	Gamma-glutamyl Amino Acid
CHEM_100001314	-0.293174	0.345702	-0.178931	0.0214447	0.136165	-0.145719	0.195414	0.810788	-0.0291209	0.146049	-0.0548595	-0.0350379	-0.225799	-0.277961	0.00410438	-0.366817	0.128976	0.328401	-0.234506	-0.573933	-0.19769	0.406279	-0.592157	-0.292611	0.0618317	-0.00620246	0.0895361	-0.759169	-0.401379	0.0922589	0.190098	0	0.206886	-0.250712	0.204696	100001314	gamma-glutamylthreonine	Peptide	Gamma-glutamyl Amino Acid
CHEM_100001315	0.502022	-3.63101	1.03838	0.256224	-0.52126	1.21014	-0.42461	-2.6243	0.0619032	0.0261793	0.909147	1.10921	0.308754	1.34586	0.512136	0.52617	0.194009	-0.506756	-0.0497897	0.35502	0.206112	1.51973	-0.956063	-2.15812	1.86041	-0.525277	-0.0338906	-1.17674	-0.660114	-0.290423	-1.65834	0.346212	-1.64589	-1.94848	1.92276	100001315	p-cresol sulfate	Xenobiotics	Benzoate Metabolism
CHEM_100001316	-1.23333	-1.67865	-1.67865	-0.380615	-0.561562	-0.470275	-1.67865	1.53094	-1.67865	-1.67865	-1.67865	-0.0675377	-1.67865	0.503333	-1.67865	-0.926171	-1.67865	-1.12099	-1.67865	-1.67865	-1.67865	-1.67865	-1.67865	-1.67865	-1.67865	-0.416175	-1.67865	-1.67865	-1.67865	-1.67865	-1.67865	-1.67865	-0.320015	-0.771563	-0.19991	100001316	nicotinate ribonucleoside	Cofactors and Vitamins	Nicotinate and Nicotinamide Metabolism
CHEM_100001319	1.3206	-1.01094	0.225102	0.061806	-0.220329	1.3673	0.649103	-1.34449	-0.707733	1.01458	-0.030008	0.368374	0.756516	-0.483043	-0.912963	0.0875349	0.393079	0.0260375	0.54403	-0.202597	-0.257181	-0.141828	-0.998941	0.133137	-0.364553	-0.952306	0.534164	-0.335514	-0.105009	1.48787	0.452406	0.483632	0.0310277	-0.0547908	0.688379	100001319	gamma-glutamylfelinylglycine*	Amino Acid	Felinine Metabolism
CHEM_100001320	-0.362376	0.865246	0.628864	-0.359103	0.271432	0.815236	-0.366382	1.12058	-0.414602	-0.49468	-0.488427	0.197213	-0.337317	0.0544731	0.247541	-0.0250499	-0.397969	1.32972	-0.621541	0.197535	-0.190067	0.812129	-0.529668	0.161544	-0.24372	0.140287	-0.563562	0.450039	0.261441	-0.640787	-0.630741	-0.278136	-0.265759	-0.312353	1.22841	100001320	erythronate*	Carbohydrate	Aminosugar Metabolism
CHEM_100001335	-0.155148	1.2363	0.18954	0.039085	0.171041	-0.262572	0.0884107	0.0452238	-0.835098	-0.925199	-0.232875	-0.281255	-0.686568	0.474092	0.614708	-0.216348	-0.904803	0.47911	-0.885619	-0.00889999	-0.344076	-0.0388121	-0.0908577	0.634154	1.05416	0.191449	1.11398	0.58238	0.66398	-0.832164	0.115271	0.131485	-0.571603	-0.399768	0.0393396	100001335	eicosenoate (20:1)	Lipid	Long Chain Monounsaturated Fatty Acid
CHEM_100001337	0.146153	0.941752	-0.331439	-0.137082	0.206603	-0.303438	-0.0185092	0.325076	-0.0945711	-0.886278	-0.00458562	-0.372906	-0.763788	-0.262808	-0.186812	-0.443275	-0.627448	0.245764	-0.836987	0.922096	0.0140369	0.0773709	-0.0995019	0.759251	0.207232	-0.828102	0.954687	0.513935	1.18101	-0.35702	0.685655	0.0704706	0.631434	0.0326872	-0.444958	100001337	linolenate [alpha or gamma; (18:3n3 or 6)]	Lipid	Long Chain Polyunsaturated Fatty Acid (n3 and n6)
CHEM_100001359	-0.167203	0.827869	0.447119	-0.347429	-0.0539273	0.228693	-0.261836	1.04118	-0.544787	-0.0399308	-0.316083	0.50968	-0.231388	0.232147	1.14749	0.212616	0.0775482	1.5993	-0.357771	0.314266	0.0227547	0.229777	-0.924229	-0.131476	0.191766	0.327356	-0.0576151	0.141224	0.0225762	-0.343575	-0.261426	0.0106641	-0.51145	-0.0890729	1.37807	100001359	aconitate [cis or trans]	Energy	TCA Cycle
CHEM_100001386	-0.284649	0.284251	-1.38604	0.443052	-0.264968	-1.40564	-0.605465	-1.07438	-0.755318	-0.189139	-0.148628	0.330037	-0.859603	-0.859309	2.02283	-0.75677	0.979054	-1.93795	-0.391856	-0.684852	-0.87511	-0.763542	-0.612041	-0.173905	0.279153	0.0922473	-0.767217	0.159989	-0.897169	-0.186679	0.10667	-0.78544	1.27349	-0.367243	-0.163951	100001386	heme	Cofactors and Vitamins	Hemoglobin and Porphyrin Metabolism
CHEM_100001391	-0.579345	0.731538	0.593916	-0.230749	-0.277788	-0.285541	-0.315819	0.789984	-0.576202	-0.501325	0.21591	0.316562	-0.235161	0.396201	0.590867	-0.0109371	-0.597281	0.942024	-0.879628	0.529374	-0.236197	0.220064	-0.316298	0.219102	-0.361559	0.278301	0.167686	0.0718168	0.762544	-0.357817	0.175856	-0.327863	0.319497	-0.493825	0.695047	100001391	stearoylcarnitine (C18)	Lipid	Fatty Acid Metabolism (Acyl Carnitine, Long Chain Saturated)
CHEM_100001392	-0.982151	1.09519	1.20295	-0.345438	-0.476967	0.474524	-0.383094	1.58531	-0.32695	-0.788123	0.218129	0.884685	-0.300068	-0.157298	1.02689	0.512519	-0.587735	1.02511	-0.788273	0.730628	0.0284949	0.0131266	-1.03136	-0.000517951	-0.219103	0.57339	0.134735	-0.357099	0.511431	-0.268241	-0.532306	-0.354995	-0.705063	-0.080647	1.63343	100001392	laurylcarnitine (C12)	Lipid	Fatty Acid Metabolism (Acyl Carnitine, Medium Chain)
CHEM_100001393	-0.767382	0.0834981	0.214936	-0.515434	0.299564	0.191425	-0.917631	2.00169	-1.01996	-2.08734	0	0.251498	-0.709549	-0.000267701	-0.401808	-0.047077	-0.797819	0.0196843	-1.05791	-0.749269	-0.832281	0.616687	-0.490152	-0.255603	-0.0148532	-0.0255151	-0.407564	-0.535934	-0.799833	-0.926388	-0.266022	-0.72469	-0.730954	-0.273418	0.833808	100001393	isovalerylcarnitine (C5)	Amino Acid	Leucine, Isoleucine and Valine Metabolism
CHEM_100001394	-2.20002	-2.20002	-2.20002	-2.20002	-2.20002	-2.20002	-2.20002	-2.20002	-2.20002	-2.20002	-2.20002	-2.20002	-2.20002	-2.20002	-2.20002	-2.20002	-2.20002	-2.20002	-2.20002	-2.20002	-2.20002	-2.20002	-2.20002	-2.20002	-2.20002	-2.20002	-2.20002	-2.20002	-2.20002	-2.20002	-2.20002	-2.20002	-2.20002	-2.20002	-2.20002	100001394	valerylcarnitine (C5)	Lipid	Fatty Acid Metabolism (Acyl Carnitine, Short Chain)
CHEM_100001409	-0.210036	1.45736	0.930709	-0.169573	0.17554	0.597747	-0.0803676	1.52699	-0.0986383	-0.264555	-0.22832	0.326565	-0.346316	0.445241	0.617788	0.196095	-0.331715	1.54262	-0.66065	0.498278	-0.27454	0.607841	-1.15663	0.0625963	-0.543154	0.680482	-0.237179	0.604019	0.272839	-0.154409	-0.140841	0.024271	0.189321	-0.410038	1.55733	100001409	N1-methylinosine	Nucleotide	Purine Metabolism, (Hypo)Xanthine/Inosine containing
CHEM_100001411	-2.2785	-4.25097	-3.37953	-4.25097	-4.25097	-4.25097	-4.25097	0.141995	-4.25097	-4.01522	-2.99374	-4.25097	-4.25097	-4.25097	-4.25097	-4.25097	-4.25097	-4.25097	-3.46613	-4.25097	-4.25097	-4.25097	-1.86527	-4.25097	-4.25097	-4.25097	-4.25097	-4.25097	-4.25097	-2.91377	-1.70408	-4.25097	-4.25097	-4.25097	-4.25097	100001411	beta-guanidinopropanoate	Xenobiotics	Food Component/Plant
CHEM_100001412	0.0280386	0.438298	-0.0308758	0.0647387	-0.470513	-0.854188	-0.13409	1.48916	-0.374162	0.152036	-0.538801	0.439615	0.0270105	-0.0132293	0.28489	0.266458	0.288868	-0.437647	-0.234299	-0.642673	0.345682	-1.30464	-0.313263	0.731396	-0.983015	-0.290821	-0.110396	-0.733322	0.0277464	0.0223371	0.0637577	0.338542	0.22399	-0.0610176	-0.807769	100001412	N2,N2-dimethylguanosine	Nucleotide	Purine Metabolism, Guanine containing
CHEM_100001413	-0.45138	0.954807	0.393835	-0.351891	0.461401	-0.0370751	-0.42591	0.959242	-0.456286	-0.69373	-0.356423	0.553252	-0.455305	0.42319	0.680037	-0.0470849	-0.513475	1.02256	-1.08425	0.213979	-0.412161	0.224339	-0.830572	0.206654	-0.386669	0.168532	-0.841859	0.14111	0.114074	-0.720346	-0.573657	-0.448938	-0.250425	-0.461002	0.778611	100001413	N4-acetylcytidine	Nucleotide	Pyrimidine Metabolism, Cytidine containing
CHEM_100001415	-0.0847775	1.26499	0.71228	-0.116472	0.191491	0.479942	-0.0916522	1.06309	-0.265027	-0.225886	-0.221474	0.298012	-0.2482	0.39813	0.329399	0.238498	-0.202483	1.40768	-0.410012	0.340225	-0.0499822	0.171309	-0.960015	0.0494386	-0.0386089	0.307117	-0.416529	0.182914	0.151437	-0.428555	-0.408283	-0.312138	-0.197632	-0.390788	1.38627	100001415	N6-carbamoylthreonyladenosine	Nucleotide	Purine Metabolism, Adenine containing
CHEM_100001416	-0.0273895	0.859474	1.48249	-0.512146	0.255494	0.791884	-0.46949	0.579351	-0.994275	-0.517327	-0.533997	0.434455	-0.292708	-0.182526	-0.0201354	0.1765	-0.291362	1.36721	-0.671449	0.257265	-0.254553	0.349897	-0.742592	0.223917	-0.205698	0.281652	-0.689821	-0.185532	0.174973	-0.520093	-0.406881	-0.367094	0.0146276	-0.184046	1.38878	100001416	orotidine	Nucleotide	Pyrimidine Metabolism, Orotate containing
CHEM_100001417	1.3759	-2.38444	1.51306	0.903351	0.11116	1.01666	0.231497	-0.60866	-0.745136	-1.65711	0.581454	0.0646855	0.432523	1.97106	-0.00779924	-0.324306	-0.364773	0.491629	0.623161	-0.0245061	0.491737	2.28204	-2.38444	0.284382	2.31971	-1.09494	-0.942994	-1.00862	-0.793954	-1.24163	-2.38444	-0.157806	-2.38444	-0.998746	0.832655	100001417	phenylacetylglutamine	Peptide	Acetylated Peptides
CHEM_100001423	0.951662	1.75828	-1.89992	-1.18929	1.22795	0.968708	0.403057	-1.28802	-1.53343	0.305569	-1.53855	-1.30274	0.132697	-0.344083	-0.806432	-1.39076	0.647028	0.858095	0.295272	-0.0473972	-0.681513	-0.888095	-1.07744	-2.16571	1.29409	0.940853	-0.452812	0.0268625	-0.749394	-0.262215	-0.353324	0.986972	-0.0586558	1.50091	-0.0739722	100001423	4-hydroxyhippurate	Xenobiotics	Benzoate Metabolism
CHEM_100001425	-0.185084	0.984467	0.700963	-0.0578441	0.418462	0.41541	-0.19481	0.927072	-0.302902	-0.302211	-0.176733	0.294538	-0.310523	0.395726	0.272177	0.169733	-0.298907	1.19484	-0.373067	0.185246	-0.141915	0.352353	-0.226748	-0.0377874	-0.134812	0.412808	-0.501941	0.28425	0.108143	-0.369813	-0.283808	-0.178532	-0.0890607	-0.307524	1.09713	100001425	5,6-dihydrouridine	Nucleotide	Pyrimidine Metabolism, Uracil containing
CHEM_100001426	-0.0725996	1.0697	0.528445	0.0617349	-0.172228	0.552134	-0.335825	1.16581	-0.0727277	-1.0565	-0.425235	0.214067	-0.383682	0.178799	-0.339379	0.304824	-0.180223	1.47367	-0.971671	0.0994885	-0.420618	0.371055	-1.0565	-0.0516556	-0.0632581	0.279648	-0.687022	0.318018	0.281159	-0.702286	-0.279547	-0.201785	-0.0491635	-0.378174	1.44019	100001426	3-(3-amino-3-carboxypropyl)uridine*	Nucleotide	Pyrimidine Metabolism, Uracil containing
CHEM_100001437	-0.252865	0.331947	0.356292	-0.130818	0.105384	-0.0433702	-0.1204	0.952089	-0.38936	-0.100269	-0.366667	0.291526	-0.255078	-0.273301	0.136118	-0.139079	0.415591	0.7403	-0.337861	0.0551406	-0.0455114	0.621794	-0.695478	-0.264675	-0.181774	0.0682517	0.212421	-0.0207925	-0.202767	-0.111518	-0.0197984	-0.00743725	0.208989	-0.556114	0.0698615	100001437	cysteine-glutathione disulfide	Amino Acid	Glutathione Metabolism
CHEM_100001445	-0.316957	-0.00535216	0.626524	-0.328135	0.16112	0.115651	-0.251774	1.49769	0.353435	-0.552973	0.370655	0.166962	0.764141	0.830658	-0.602498	-0.181278	-0.160892	0.381546	-0.174694	1.1435	0.0788578	0.417854	0.206882	-0.55051	0.284489	-0.808694	-0.276655	0.250127	-0.582507	-0.317628	-0.358264	0.492843	-0.422172	-0.531301	-0.0639915	100001445	1-palmitoyl-GPA (16:0)	Lipid	Lysophospholipid
CHEM_100001447	-1.72879	-1.72879	-1.72879	-1.72879	-1.72879	-1.72879	-1.72879	-1.72879	-1.72879	-1.72879	-1.72879	-1.72879	-1.72879	-1.72879	-1.72879	-1.72879	-1.72879	-1.72879	-1.72879	-1.72879	-1.72879	-1.72879	-1.72879	-1.72879	-1.72879	-1.72879	-1.72879	-1.72879	-1.72879	-1.72879	-1.72879	-1.72879	-1.72879	-1.72879	-1.72879	100001447	maltopentaose	Carbohydrate	Glycogen Metabolism
CHEM_100001451	0.0827922	-0.168454	-2.15634	-0.516433	0.501474	0.0420273	-0.978965	0.548681	-0.516798	-1.1364	-0.675635	-0.00689854	-0.144434	0.351411	-0.0808815	0.416596	-0.316847	0.327716	0.433226	-1.72458	-0.0630283	-0.622446	-0.740211	-1.66337	0.764504	1.2665	-0.163276	-0.770055	-0.792631	-2.15634	0.106641	-0.259399	-2.15634	-0.201562	1.07091	100001451	valerylglycine	Lipid	Fatty Acid Metabolism (Acyl Glycine)
CHEM_100001452	-0.320886	0.311666	-0.0513475	-1.03346	0.565108	-0.381519	-0.526232	0.983739	-0.575894	-1.06674	-0.792295	-0.181963	-0.414305	0.590329	0.0517864	0.348668	-1.221	0.638184	-0.186154	-0.482368	-0.40724	1.14743	-0.0228771	-0.589981	0.19364	1.65635	0.374311	0.0872297	-1.33881	-0.212083	0.831166	-0.297561	-1.09108	-0.752698	0.962301	100001452	isovalerylglycine	Amino Acid	Leucine, Isoleucine and Valine Metabolism
CHEM_100001456	-0.317835	0.619627	0.431753	-0.0826667	0.143459	0.179042	-0.0644342	0.524556	-0.245903	-0.184794	-0.185348	0.0571173	-0.429465	0.130934	0.390811	0.0545785	-0.236953	0.445725	-0.405689	-0.0364632	-0.0479219	0.344953	-0.704837	-0.0790079	-0.0996298	0.58285	-0.40014	0.0488152	-0.0817618	-0.173282	-0.103083	-0.0463784	0.0155338	-0.259448	0.559145	100001456	7-methylguanine	Nucleotide	Purine Metabolism, Guanine containing
CHEM_100001462	-0.983621	0.333924	-0.0843543	-1.32751	0.219535	0.87068	-1.2566	0.195557	-0.0433236	-1.32751	-1.20153	0.240435	0.139088	0.449069	-0.0317527	-0.60935	-0.823574	-0.210114	-0.98961	0.646511	-0.0581029	0.396435	-0.328418	0.143578	-1.32751	-0.380677	0.11496	0.348919	1.09441	-0.264936	-1.14253	-0.236509	-0.76171	-1.02805	0.60918	100001462	1-stearoyl-GPG (18:0)	Lipid	Lysophospholipid
CHEM_100001468	-0.082747	0.50536	0.178272	0.0991035	1.78105	1.29944	-0.643782	2.51304	-0.116355	-1.47667	-1.39585	0.839107	-1.41094	0.668856	-0.126196	0.818799	-1.18336	1.74362	-1.08601	0.418763	-0.614382	-0.190673	0.733875	-0.204376	0.213815	0.447491	-0.652561	0.555633	-0.0207885	-1.69666	-1.0733	-0.596941	-0.35724	-0.58496	1.80416	100001468	N1-Methyl-2-pyridone-5-carboxamide	Cofactors and Vitamins	Nicotinate and Nicotinamide Metabolism
CHEM_100001485	-0.701336	1.70182	0.587099	0.0858321	0.0816648	0.19547	0.286851	0.961337	0.0185416	-0.402649	-0.0757433	0.118508	-0.242443	0.0151275	-0.123961	-0.170908	-0.355542	0.926945	-0.388103	-0.18712	-0.274479	0.186539	-0.939575	-0.0192849	-0.00513283	0.297537	0.210726	-0.377363	0.024269	-0.232042	-0.0614429	-0.209147	0.0243855	-0.176916	0.632412	100001485	gamma-glutamylisoleucine*	Peptide	Gamma-glutamyl Amino Acid
CHEM_100001491	-0.635339	0.477	0.178168	-0.25516	0.40185	-0.55388	0.15216	0.250987	-0.514514	-1.10944	-0.253373	0.466546	-0.0221288	0.77085	-0.143467	-0.397738	0.346315	0.511711	-0.333437	0.743394	-0.464809	1.8179	-0.049138	-0.901364	0.626642	0.31259	-0.377566	-0.606196	-0.903035	-0.264166	-0.296036	-0.254371	-0.628726	-0.414472	0.893424	100001491	N-glycolylneuraminate	Carbohydrate	Aminosugar Metabolism
CHEM_100001501	-0.605514	1.11779	0.498354	-0.22877	-0.357442	-0.562158	-0.470507	0.40977	-0.621852	-0.603577	-0.0242106	0.638266	-0.436556	0.1685	0.567703	0.00628423	-0.7951	0.901721	-0.773535	0.308715	-0.276192	0.179863	-0.909324	0.597799	-0.334542	0.497205	0.0608099	0	0.434468	-0.352845	-0.124445	-0.371016	-0.0523931	-0.12318	0.635696	100001501	oleoylcarnitine (C18:1)	Lipid	Fatty Acid Metabolism (Acyl Carnitine, Monounsaturated)
CHEM_100001502	-2.23424	1.6297	0.156658	-2.23424	-2.23424	-1.09431	-2.23424	0.769316	-2.23424	-0.139999	0.16987	-0.193265	-0.157317	-0.313924	0.0225316	-1.09425	-0.0844037	1.40354	-2.23424	0.263434	-0.380716	0.424504	-2.23424	0.456351	-2.23424	0.768813	0.870426	-1.37296	-0.504005	-0.455518	0.722618	-0.154995	1.01627	-1.58283	-2.23424	100001502	gamma-glutamyl-2-aminobutyrate	Peptide	Gamma-glutamyl Amino Acid
CHEM_100001509	-0.550674	0.902959	0.834944	-0.790291	-0.531971	0.741618	-0.7586	1.62314	-0.549785	-1.60429	-0.237267	1.08017	-0.754112	-0.298344	-0.38135	0.270978	-0.111966	-0.184996	-1.46531	-0.0685096	-0.700041	0.469785	-0.506276	0.0382172	-0.0975046	-0.860568	-0.767106	-0.79077	-0.795663	-1.30847	-0.71303	-1.16615	0.205914	-0.212961	1.64887	100001509	2-methylbutyrylcarnitine (C5)	Amino Acid	Leucine, Isoleucine and Valine Metabolism
CHEM_100001510	-0.725522	-0.871568	-1.17022	-1.12572	-0.849743	1.33914	0.14534	-0.670632	-0.256286	-0.493787	1.02705	-1.44435	-0.192733	0.185843	0.446319	-0.260032	-0.786505	1.43158	-1.28437	-1.41514	0.117647	-1.58568	-1.91847	2.08054	-2.11948	-0.122062	-0.389106	0.933365	-0.0307945	-0.850606	-0.391249	0.752079	-0.214398	0.424885	1.2091	100001510	phenol sulfate	Amino Acid	Tyrosine Metabolism
CHEM_100001526	0.117339	1.89502	0.974773	-1.55449	0.0557784	-0.271107	-1.55449	2.0712	-1.0217	-1.55449	-1.55449	0.458655	-0.898712	-0.237374	1.4095	0.840595	-0.241054	1.84195	-1.55449	0.783936	-1.55449	1.13232	-1.55449	-1.48897	0.980587	1.23478	-0.45892	-0.343033	-0.704346	-0.852894	-0.310343	-1.1545	-0.723381	-0.60325	1.67398	100001526	malonylcarnitine	Lipid	Fatty Acid Synthesis
CHEM_100001527	-0.856246	2.766	0.71203	-0.635435	-1.0909	-1.08971	-0.988217	2.67635	-0.996597	-1.69194	-0.966875	0.641682	-1.57277	-0.0931658	1.03273	0.980082	-1.33324	2.17894	-1.24071	0.0854166	-0.684219	0.0295431	-0.330036	0.624545	-0.324684	3.29	0.468822	0.583931	-0.458021	-1.04362	0.309845	-1.16828	-0.688592	-1.46829	1.01911	100001527	hexanoylglycine	Lipid	Fatty Acid Metabolism (Acyl Glycine)
CHEM_100001531	0.0652723	0.378485	0.628378	-0.285452	0.116802	0.436826	0.127235	-0.274923	-0.280006	0.00160022	-0.0214252	0.481478	-0.140336	0.483592	0.407143	0.440669	-0.0934831	0.430219	-0.563436	0.215721	-0.103515	-0.274394	-0.773	0.31584	0.0279019	-0.59616	-0.106263	0.120728	0.588811	-0.149077	0.18486	-0.0333616	0.275605	0.0999934	0.509968	100001531	3-ureidoisobutyrate	Nucleotide	Pyrimidine Metabolism, Uracil containing
CHEM_100001538	-0.624379	-1.62507	-1.62507	-1.62507	-1.62507	-1.62507	0.165805	-1.62507	-1.62507	-0.304046	-0.734692	-1.62507	0.103338	-1.48236	-1.62507	-0.904689	-1.62507	2.98964	-1.62507	-1.62507	0.439243	-0.840901	-1.62507	0.492915	-1.62507	-1.62507	0.806435	-1.62507	1.78535	-1.62507	-0.833531	-0.793952	-1.62507	-0.115261	-0.824901	100001538	lidocaine	Xenobiotics	Drug - Analgesics, Anesthetics
CHEM_100001539	-0.885191	-1.12965	-1.12965	-1.12965	-1.12965	-1.12965	0.203282	-1.12965	-1.12965	-0.574373	0.339154	-1.12965	0.91781	-1.12965	-1.12965	-0.957266	-1.12965	0.596807	-1.12965	-1.12965	-0.255431	-1.12965	-1.12965	-0.97512	-1.12965	-1.12965	-0.774917	-1.12965	-1.12965	-1.12965	-1.12965	0.42796	-1.12965	-1.0841	-1.12965	100001539	N-ethylglycinexylidide	Xenobiotics	Drug - Analgesics, Anesthetics
CHEM_100001540	-0.375649	2.1517	-0.676938	0.405442	-0.388478	-1.01725	-0.749393	0.448997	0.360776	-1.03148	0.743842	-0.736408	-0.608404	1.28485	0	-0.555668	-0.76071	0.701166	-0.847004	-0.25559	-0.355176	-0.64093	0.788087	0.158123	-0.838385	2.08551	-0.0558735	0.391693	-0.239603	-0.6833	0.951543	-0.232664	0.0429471	-1.02581	0.560939	100001540	glutamine_degradant*	Partially Characterized Molecules	Partially Characterized Molecules
CHEM_100001541	0.207252	-0.27862	-0.220771	0.3265	-0.402718	0.215164	0.552948	-0.104152	-0.612861	-0.340363	0.0768517	-0.200115	-0.432571	0.268121	0.0364629	-0.363402	0.444378	0.434983	0.540471	-0.264941	0.403165	0.44335	1.0675	0.149086	-0.674546	0.778769	0.394717	0.26436	-0.216872	0.425936	0.291424	0.780519	0.145009	-0.18734	0.37539	100001541	2-hydroxy-3-methylvalerate	Amino Acid	Leucine, Isoleucine and Valine Metabolism
CHEM_100001550	-1.39686	0.0516412	-0.841293	1.41645	0.731434	-0.0062049	-0.384952	3.47646	-0.845564	0.751444	0.996706	0.983661	-1.95284	0.331552	1.08286	0.251104	-2.05406	-0.261868	0.473119	-0.608428	-0.602433	0.182373	0.335101	0.807427	-1.07923	-0.299918	-0.183479	0.84724	-1.44145	0.750317	-0.195283	-1.08314	0.100613	-1.25923	0.809679	100001550	homostachydrine*	Xenobiotics	Food Component/Plant
CHEM_100001579	0.199185	-0.346622	-0.32641	-0.230859	0.19048	0.0819811	-0.0513291	-0.216531	-0.22032	-0.00258053	-0.0234974	0.154309	0.0689669	0.378401	-0.528059	0.180954	-0.152069	-0.330441	-0.0828504	0.186063	-0.0883801	0.18641	-0.395677	0.274028	0.0291316	-0.688068	0.369003	-0.0576615	0.264725	0.314295	-0.0373768	0.163351	0.231906	-0.195429	-0.013521	100001579	2-hydroxypalmitate	Lipid	Fatty Acid, Monohydroxy
CHEM_100001580	-0.725694	-0.119979	-0.0543177	-0.259501	-0.530596	-0.651604	-0.0303852	-1.61961	-1.46949	-1.00292	-1.61961	-0.654364	-0.512886	-0.290875	-0.220569	-0.678219	-1.61961	-0.415209	-0.892951	0.198719	-0.694374	0.347238	-0.266195	0.0475405	-1.61961	-0.267481	-0.0897758	0.0179998	0.510294	-1.18638	-0.30038	-0.0225314	0.0674268	-1.00274	-0.179328	100001580	docosapentaenoate (n6 DPA; 22:5n6)	Lipid	Long Chain Polyunsaturated Fatty Acid (n3 and n6)
CHEM_100001586	-1.12121	1.48123	1.79625	-0.602465	-0.00557354	1.53188	-1.11213	1.63884	-1.23783	-1.06048	-0.442645	1.76583	-0.251836	0	1.77968	-0.0578015	-1.20475	1.28806	-1.13476	1.03116	-0.529253	2.29757	-0.918079	0.223449	1.39716	0.884938	-0.704667	0.292143	1.59291	-1.43073	-0.88989	-0.773405	-0.226475	-0.866478	1.1241	100001586	gulonate*	Cofactors and Vitamins	Ascorbate and Aldarate Metabolism
CHEM_100001590	-0.878155	-0.104229	-0.172594	-0.878155	1.34124	-0.109953	-0.878155	0.692064	-0.878155	-0.485697	-0.436682	-0.234176	-0.484122	0.431716	0.719088	-0.257856	-0.60609	1.4587	-0.878155	-0.878155	-0.379589	1.05922	-0.167136	-0.265451	-0.266344	0.953303	0.169111	-0.719393	-0.878155	-0.421678	0.20217	-0.878155	-0.878155	-0.878155	1.55309	100001590	isobutyrylglycine	Amino Acid	Leucine, Isoleucine and Valine Metabolism
CHEM_100001591	-0.51944	-0.951668	-2.82987	-0.503036	-2.05469	-3.79909	-2.46665	-1.52681	-0.615928	-1.46482	0	0.500112	0.448593	-2.52509	0.856784	0.928505	-0.743361	1.77471	-0.957067	-3.79909	-1.31771	-0.641446	-2.12166	-3.1485	-0.356235	-0.783036	0.946133	-1.47292	-0.157188	-3.79909	0.783918	-0.470671	-0.965209	0.280787	0.482688	100001591	phenylpropionylglycine	Xenobiotics	Benzoate Metabolism
CHEM_100001593	-0.0477278	0.752372	0.910098	-0.680053	-1.22323	0.844908	-0.430209	1.34998	-0.292482	-0.500788	-0.946515	0.464134	-0.500679	-0.516489	0.637549	0.627859	-0.73383	1.73732	-1.77152	0.518363	-0.755601	0.364245	-1.24992	-0.615217	-1.30648	0.737508	0.253977	-0.145275	-0.332877	-0.667498	-0.109255	-0.641529	-0.681748	-1.32184	1.82465	100001593	glutarylcarnitine (C5-DC)	Amino Acid	Lysine Metabolism
CHEM_100001594	-0.846961	0.154821	0.523315	0.0683759	0.282122	0.234569	-0.443837	1.41714	-0.192262	-1.06619	-0.0616191	0.436713	-0.225348	-0.390218	0.119848	-0.480362	-0.306508	0.30215	-0.809392	-0.252214	-0.135652	-0.283017	-0.46771	-1.08298	-0.0487284	0.0370086	-0.628063	-0.909204	-0.533608	-0.649843	-0.659981	-0.437676	-0.646078	0.257242	0.664947	100001594	beta-hydroxyisovaleroylcarnitine	Amino Acid	Leucine, Isoleucine and Valine Metabolism
CHEM_100001596	-1.05887	0.47554	0.260371	0.207901	-1.05887	-0.240865	-0.417624	-1.05887	-1.05887	-1.05887	-1.05887	-0.840844	-1.05887	-0.0815818	-0.273894	-0.188244	-1.05887	1.43187	-1.05887	0.148111	-1.05887	-0.229049	-1.05887	-1.05887	-1.05887	-1.05887	-1.05887	-0.364514	-1.05887	-1.05887	-1.05887	-1.05887	-1.05887	-0.747943	1.43896	100001596	2-methylmalonylcarnitine (C4-DC)	Lipid	Fatty Acid Metabolism (also BCAA Metabolism)
CHEM_100001597	-0.515325	0.892875	0.601896	-0.210774	-0.601324	-0.0703567	-0.79629	1.68596	-0.569897	-1.48192	0.167704	1.08069	-0.111675	0.299281	0.69185	0.192895	-0.0303353	1.0072	-0.477898	0	-0.539041	0.211532	-1.48192	-1.38887	0.87847	-0.123784	-0.786378	-1.06388	-1.08025	-0.987114	-0.612378	-0.280769	-1.39886	0.119262	1.16886	100001597	tiglylcarnitine (C5:1-DC)	Amino Acid	Leucine, Isoleucine and Valine Metabolism
CHEM_100001604	0.097599	-2.08136	-2.25526	-2.25526	1.02478	1.62801	-0.896125	-0.785069	-2.03406	0.18373	-1.26175	-2.25526	-1.68729	-1.14633	0.716303	-1.66177	-0.872396	0	0.566147	-0.962819	-1.38988	-2.25526	-2.25526	1.83742	1.45068	-0.543245	-2.25526	-0.263069	-1.34118	-0.510695	-2.25526	0.163482	-2.25526	0.303261	0.0272556	100001604	hydroquinone sulfate	Xenobiotics	Drug - Topical Agents
CHEM_100001605	1.02924	-4.5046	-4.5673	-0.831866	-0.0742494	1.34255	0.471063	-1.58135	0.476889	1.50614	-1.3161	-1.80957	0.513632	1.23117	0.483299	-0.67931	1.1019	-0.430521	1.32938	1.06602	1.25041	-1.95294	-2.13187	-0.505532	0.839838	-2.32352	-2.99007	-1.3285	-2.28347	0.655669	-2.2875	1.21088	-3.39188	1.21059	1.03212	100001605	catechol sulfate	Xenobiotics	Benzoate Metabolism
CHEM_100001606	0.0282933	-1.92863	-1.16844	-1.306	-0.32114	0.380936	-0.474295	0.0868205	0.0704279	0.441268	-0.799403	-0.736829	-0.273234	0.0068189	-0.576849	-0.271023	0	0.0935398	-0.720892	-0.39218	-0.618224	-0.105084	0.122332	0.58501	-0.511204	-2.36965	0.584069	-0.117511	0.251504	0.173406	0.72614	-0.155847	0.214393	-0.143113	0.662764	100001606	cholesterol sulfate	Lipid	Sterol
CHEM_100001609	0.257101	0.0370646	-0.0120632	-0.0465088	0.549378	-0.696465	0.192107	-0.707074	-0.491363	0.311797	0.0502666	1.13706	0.0987309	-0.0502701	-0.338206	-0.287723	0.173042	-0.499375	0.185335	-0.271498	0	0.821985	0.0680662	0.336946	0.864457	0.661145	0.734545	-0.580791	0.378714	0.361524	0.479965	0.00983218	0.351838	-0.116438	-0.446547	100001609	7-alpha-hydroxy-3-oxo-4-cholestenoate (7-Hoca)	Lipid	Sterol
CHEM_100001612	-0.361302	1.18601	0.460523	-0.411333	-0.207825	0.277537	-0.790595	1.8344	-0.423727	-0.170343	-0.758915	0.11372	-0.166715	0.301213	0.6034	0.138476	-0.0618722	1.45035	-0.100935	0.060418	-0.335494	-0.0133943	0.144082	0.356622	-0.543544	0.925013	0.184879	-0.105871	-0.0805977	-0.14434	0.0547081	1.20003e-05	-0.455659	-0.591183	0.641099	100001612	N-acetyl-aspartyl-glutamate (NAAG)	Amino Acid	Glutamate Metabolism
CHEM_100001613	-0.015864	-0.143782	-0.289213	-0.565042	0.000960965	-0.226146	-0.088473	-0.735653	-0.211813	0.421956	-0.232431	-0.244091	-0.265587	-0.48201	-0.28405	-0.0980342	-0.128724	-0.72755	0.196677	-0.542928	-0.0303123	-0.354479	-0.440864	0.0130057	-0.410607	-0.584009	-0.517296	0.0845687	-0.353351	0.0990345	0.198463	0.0474583	-0.287991	-0.114349	0.132272	100001613	tetradecanedioate (C14-DC)	Lipid	Fatty Acid, Dicarboxylate
CHEM_100001614	0.298726	-0.119642	-0.222775	-0.401292	0.0760773	-0.0821778	-0.104735	-1.03616	-0.0355664	0.469407	-0.126088	-0.192351	-0.209606	-0.298636	-0.252421	-0.229377	0.192666	-0.886319	0.148223	-0.332637	0.187296	-0.5038	-0.297248	-0.0665284	-0.336077	-0.395399	-0.205274	0.210864	-0.192294	0.514269	0.00895971	-0.0695228	-0.0183125	0.0467099	0.0762011	100001614	hexadecanedioate (C16-DC)	Lipid	Fatty Acid, Dicarboxylate
CHEM_100001615	0.246801	0.254031	-0.399489	-0.39446	-0.330938	-0.347303	0.239299	-0.888895	-0.167487	0.254596	0.078125	-0.0663487	-0.0887843	-0.264013	0.00914434	-0.163934	0.0029962	-0.688224	0.217496	-0.305058	0.242641	-0.350172	-0.489446	0.239277	-0.26622	-0.406646	-0.0263291	-0.00240632	0.0522115	0.292515	0.0791924	-0.0881135	-0.0741443	0.01068	-0.0912047	100001615	octadecanedioate (C18-DC)	Lipid	Fatty Acid, Dicarboxylate
CHEM_100001619	-0.49445	0.151453	-0.0815535	-0.400597	0.304471	-0.550731	-0.0523716	1.04862	-0.460542	-0.571124	-0.675088	0.356099	-0.790899	0.442187	0.459887	-0.363722	-0.119796	0.823855	-0.293276	-0.367357	-0.255434	0.858317	0.372737	0.0354851	-0.240062	-0.119957	0.0419529	0.564777	-0.280696	-0.311034	-0.331722	-0.519165	0.113198	0.041003	0.395643	100001619	glycerophosphoglycerol	Lipid	Glycerolipid Metabolism
CHEM_100001620	-0.232102	-0.31737	-0.275452	-0.295912	0.012027	-0.387846	-0.170529	0.106902	-0.411094	-0.331394	-0.215189	0.216262	-0.0212703	0.159077	0.192603	-0.327402	-0.0731542	0.0435294	-0.269074	1.01962	-0.273803	0.744494	-0.0899756	0.0402497	-0.210929	-0.177613	0.115535	-0.105775	-0.0163816	-0.322172	-0.0541275	-0.272149	0.0431964	-0.328618	-0.0707546	100001620	glycerophosphoethanolamine	Lipid	Phospholipid Metabolism
CHEM_100001621	-0.228848	0.294258	0.134738	-0.200446	-0.306518	0.579741	-0.284377	1.0651	-0.387575	-0.36651	-0.2687	-0.119609	0.0856959	-0.080802	-0.0489572	0.112729	-0.241574	0.609308	-0.514859	1.02649	-0.194591	0.489582	-0.251018	2.20418	-0.505735	-0.487161	-0.000275171	0.0567829	0.171155	-0.499229	-0.451884	-0.254501	-0.0260234	-0.0206566	-0.242252	100001621	glycerophosphoinositol*	Lipid	Phospholipid Metabolism
CHEM_100001624	0.520802	-2.44947	-2.44947	-2.21962	-0.558068	0.720233	-0.385361	-2.44947	-1.00498	0.141566	-2.44947	-2.44947	-1.02937	-2.44947	-2.44947	-2.44947	0.266893	-2.44947	-0.0456514	-1.52183	-2.07203	-2.44947	-2.44947	-2.44947	-1.42358	-2.44947	-2.44947	-2.44947	-2.44947	-2.44947	-2.44947	0.837006	-2.44947	0.0374259	-2.44947	100001624	3-(3-hydroxyphenyl)propionate	Xenobiotics	Benzoate Metabolism
CHEM_100001628	-1.95641	-1.95641	-1.95641	-1.95641	-1.95641	-1.95641	-1.95641	-1.95641	-1.95641	-1.95641	-1.95641	0.100755	-1.95641	-1.21666	-1.95641	-1.95641	-0.229399	-1.95641	-1.95641	-0.635836	-1.95641	-0.619665	-1.95641	-1.95641	-1.95641	-1.95641	-1.95641	-1.95641	-1.95641	-1.95641	-1.95641	-1.95641	-0.162725	-1.95641	-1.95641	100001628	sedoheptulose-7-phosphate	Carbohydrate	Pentose Phosphate Pathway
CHEM_100001635	0.011878	1.53118	0.595486	0.954754	0.0966445	-0.410141	-0.0451526	-0.849666	1.37326	0.473624	0.795818	0.753762	-0.635458	0.115467	0.550604	0.323626	0.344449	0.827492	0.856733	0.953092	0.605199	-0.711517	-0.0564566	-0.34862	-0.686471	0.0340881	-0.413219	-0.484725	0.0992151	0.771062	-1.24191	0.218303	-0.171161	1.26246	2.10413	100001635	ectoine	Xenobiotics	Chemical
CHEM_100001657	-2.21599	-2.21599	-2.21599	-2.21599	-2.21599	-2.21599	-2.21599	-2.21599	-2.21599	-2.21599	-2.21599	-2.21599	-2.21599	-2.21599	-2.21599	-2.21599	-2.21599	-2.21599	-2.21599	-2.21599	-2.21599	-2.21599	-2.21599	-2.21599	-2.21599	-2.21599	-2.21599	-2.21599	-2.21599	-2.21599	-2.21599	-2.21599	-2.21599	-2.21599	-2.21599	100001657	glycolithocholate sulfate*	Lipid	Secondary Bile Acid Metabolism
CHEM_100001658	0.636475	-0.739405	-1.22883	-2.15397	1.55951	-0.922382	-0.308948	-2.85026	-0.0904606	-0.361611	-0.561735	-0.953218	-0.962176	-0.0944793	0.935182	-1.42135	0	-0.887366	-0.0657539	-2.55556	0.0781957	1.32855	0.724016	0.155291	-2.60975	-0.79969	0.193121	0.76481	-0.893834	-1.1887	-0.00601821	0.100979	-1.75361	0.0426366	-0.623564	100001658	taurolithocholate 3-sulfate	Lipid	Secondary Bile Acid Metabolism
CHEM_100001662	0.207603	-0.415435	0.0188158	-0.295081	-0.177369	0.321824	-0.196878	1.26561	0.160135	-0.0781821	-0.490615	-0.14041	0.0543737	-0.631317	-1.10886	0.347563	-0.0691056	-0.649064	-0.321411	-0.134297	-0.17155	0.443378	-0.149882	-0.154654	-0.395716	0.539185	0.242451	-0.735712	-0.663946	0.302104	-0.101426	-0.43108	0.0171498	-0.510275	0.491628	100001662	deoxycarnitine	Lipid	Carnitine Metabolism
CHEM_100001664	-0.453999	0.903628	1.04691	-0.279011	0	0.28972	-0.677249	0.818864	-0.630805	-1.0253	-0.830579	0.454475	-0.628383	0.292739	-0.124447	-0.346127	-0.443453	1.3594	-1.0253	-0.0909899	-1.0253	0.343221	-1.0253	-0.684899	-1.0253	0.285722	-1.0253	0.528774	0.332044	-1.0253	-1.0253	-0.577106	-0.303442	-0.978184	0.651838	100001664	N6-succinyladenosine	Nucleotide	Purine Metabolism, Adenine containing
CHEM_100001668	1.01088	-0.670042	-0.00149621	0.215017	0.263266	1.025	0.0121108	-0.705035	0.134369	0.197069	-0.160165	0.657072	0.340294	-0.372596	0.129282	0.439717	0.397613	1.41229	-0.0472865	-0.020561	-0.466777	0.693323	-0.968956	-0.0231547	-0.363883	-0.187315	0.0521026	0.180807	0	0.177718	-0.0180181	0.349761	-0.220948	-0.272441	1.24746	100001668	1-ribosyl-imidazoleacetate*	Amino Acid	Histidine Metabolism
CHEM_100001730	-0.667836	0.663316	0.405988	-0.104977	0.252634	0.0377789	-0.295564	0.540167	-0.324191	-0.613299	-0.269153	-0.156401	-0.526732	0.0560375	0.339401	-0.135321	-0.417299	0.383781	-0.380082	0.0682109	-0.186651	0.356784	0.0410776	0.0410401	-0.014156	0.552382	-0.205383	0.674513	0.199318	-0.630881	-0.285872	-0.381698	-0.2255	-0.151444	-0.222094	100001730	3,4-dihydroxybutyrate	Lipid	Fatty Acid, Dihydroxy
CHEM_100001731	0.773817	-1.47368	-0.0901547	-1.47368	-1.47368	0.589443	-0.0332707	0.154013	-0.670377	-1.47368	-0.317974	-0.944609	-1.04504	0.326062	-0.53098	-1.47368	-1.47368	1.0868	-1.47368	0.694079	-0.86968	0.575051	-1.47368	-1.47368	1.11225	-1.47368	-1.47368	-1.30959	-1.47368	-1.47368	-1.47368	-1.47368	-1.47368	-1.47368	0.813003	100001731	indoleacetylglutamine	Amino Acid	Tryptophan Metabolism
CHEM_100001734	-0.365394	0.147122	0.176805	0.0879611	0.702674	-0.264822	0.101183	0.0303674	-0.656882	-0.335434	-0.242175	0.0122582	-0.55761	0.417819	-0.346354	0.621469	-0.34623	0.408676	-0.260083	-0.288919	-0.350106	0.80041	0.185212	0.180043	-0.382732	0.110439	-0.361854	-0.303668	-0.00921067	-0.271581	-0.216916	-0.0185574	-0.515026	-0.305112	0.571366	100001734	N6-acetyllysine	Amino Acid	Lysine Metabolism
CHEM_100001739	-0.0851263	0	-0.295891	-0.174087	0.118448	-0.365515	-0.0751948	-0.450217	-0.486522	-0.725256	-0.0124663	-0.277899	-0.399957	0.730205	-0.411946	-0.319364	-0.514228	-0.267516	-0.327905	0.432643	-0.143486	0.560232	-0.102072	0.352446	0.319398	-0.340077	0.544963	0.368155	0.459504	-0.45263	0.0117699	0.0184353	-0.0790806	-0.462689	-0.127851	100001739	dihomo-linolenate (20:3n3 or n6)	Lipid	Long Chain Polyunsaturated Fatty Acid (n3 and n6)
CHEM_100001740	-0.354615	2.10657	1.64894	-0.221175	0.589387	-0.0664083	0.0493727	0.803106	-0.326256	-0.0437874	-0.358446	-0.0646047	-0.225371	-0.00407834	0.141306	0.0122051	-0.0387244	0.571875	-0.137573	-0.0779611	-0.104164	0.229551	0.557255	0.00272046	-0.471277	0.521348	-0.2549	1.20118	0.0306002	-0.064198	-0.467894	-0.32771	-0.152095	-0.0269892	0.680839	100001740	mannitol/sorbitol	Carbohydrate	Fructose, Mannose and Galactose Metabolism
CHEM_100001743	0.764225	-0.681977	-1.63514	0.238544	0.106886	-0.336008	2.19456	-1.63514	-0.0383084	1.12311	0.619959	-1.63514	0.950807	-1.63514	-0.472574	-1.63514	0.831409	-1.21577	2.00271	-0.457425	-1.63514	-1.63514	-0.936553	-0.321165	-1.63514	-1.63514	-0.455653	-0.795745	-1.63514	0.977223	-1.63514	1.70574	-0.792753	-0.0288611	-1.63514	100001743	tryptophan betaine	Amino Acid	Tryptophan Metabolism
CHEM_100001755	0.192656	-1.42845	-1.50334	-2.49802	2.45836	1.00979	0.00666314	0.523198	0.154571	0.170745	0.920107	-0.523983	-0.391382	-0.729775	0.761679	-0.845167	-0.0708639	0.02685	1.31438	0.288829	0.390458	0.225635	-1.47721	-1.92978	-0.126408	0.276805	-1.26076	-0.988141	-0.860677	0.51089	-2.73831	0.0978228	-1.41532	0.373937	1.36581	100001755	4-vinylphenol sulfate	Xenobiotics	Benzoate Metabolism
CHEM_100001756	1.56962	-4.46891	-3.44893	1.04076	-0.857582	-1.17323	0.347289	-1.94388	1.60475	1.79874	-0.543054	-0.315573	2.48302	2.03676	1.62904	0.0832642	1.69823	0.465786	1.08602	1.66474	1.60506	-0.141588	-1.56677	-2.25231	1.73122	-1.69504	-0.335693	-1.19273	0.00609458	-2.30774	-1.2293	1.29161	-2.86978	-1.40815	2.48359	100001756	4-ethylphenylsulfate	Xenobiotics	Benzoate Metabolism
CHEM_100001757	-0.138485	0.81256	-0.356639	-0.732519	-1.22841	0.23559	-0.290804	-0.145812	-0.177151	0.298001	0.540456	-0.0267374	-0.704229	-0.622894	0.764468	-0.150116	0.00615251	-0.439814	0.232749	0.272243	0.127568	0.146538	-0.886209	-0.275222	0.339872	0.00070406	-0.797145	0.5619	-0.186254	0.372671	-0.116267	0.279535	-0.763527	-0.406889	-0.217726	100001757	thymol sulfate	Xenobiotics	Food Component/Plant
CHEM_100001767	0.253895	-2.40025	-0.609171	-1.32773	2.32208	0.26648	-0.0944385	-1.79868	-0.511351	0.0604554	-1.43666	-0.164879	-0.887056	-0.318021	0.571545	0.852383	-0.545473	-0.182626	0.185085	-0.830203	0.11111	0.38035	-0.217525	-1.44354	0.677829	0.244661	-1.06401	0	-0.229886	0.332624	-1.39511	0.163998	-1.29661	-0.0853389	1.64567	100001767	pyrraline	Xenobiotics	Food Component/Plant
CHEM_100001768	0.343235	-0.0644763	-0.504944	-1.41384	1.47227	0.425138	-0.651062	0.530875	-0.659752	0.24051	-1.63034	-0.541086	-1.54381	0.297435	-0.0305794	-0.0269515	-0.290937	1.19288	-0.446012	0.0926806	-0.125682	1.16279	-0.233398	0.55536	0.165392	-0.297381	-0.643779	-0.318788	-0.541792	-0.109851	-0.423025	0.0909143	-0.619099	-0.4299	1.33754	100001768	N6-carboxymethyllysine	Carbohydrate	Advanced Glycation End-product
CHEM_100001806	-0.0049721	0.451756	-0.643915	0.815325	0.720485	-0.344123	0.963637	1.50816	0.269048	0.10867	0.708602	-1.17534	0.161024	-0.0559476	0.806856	-1.1842	0.00888744	1.83272	0.481482	0.354156	0.873945	0.160261	0.88777	-1.22992	0.855063	2.1973	0.0322686	0.924443	-0.226459	-0.0442074	-1.22077	0.559037	0.729779	0.892167	-0.308789	100001806	o-cresol sulfate	Xenobiotics	Benzoate Metabolism
CHEM_100001810	-0.320765	0.111491	0.309563	0.0868099	-0.388646	0.0207032	-0.0875742	0.622234	-0.244816	-0.325148	-0.0242577	0.0763201	-0.284502	0.0784663	-0.0141705	0.312367	-0.356778	0.260218	-0.527495	0.0187393	-0.284627	0.203617	-0.517037	-0.0455951	0.0860864	0.275248	-0.157437	-0.29474	0.00218813	-0.333952	-0.183408	-0.304505	0.00703533	-0.384374	0.483121	100001810	dimethylarginine (SDMA + ADMA)	Amino Acid	Urea cycle; Arginine and Proline Metabolism
CHEM_100001843	-0.355992	-0.160426	-0.132453	0.124987	-0.200246	0.050047	0.324265	-0.305952	0.36329	-0.33233	-0.024029	-0.02165	-0.120592	0.357059	0.578622	-0.0556398	0.688528	0.236442	-0.443913	-0.24256	0.43932	0.934453	-0.809037	-0.00633833	-0.601875	0.410593	0.750687	-0.0374594	-0.0448231	0.316936	0.672883	0.469629	0.574431	-0.349587	0.690055	100001843	gamma-glutamylalanine	Peptide	Gamma-glutamyl Amino Acid
CHEM_100001851	0.106767	0.80687	0.528425	-0.139448	0.113309	0.671287	-0.330092	0.7673	0.03082	-0.295495	-0.335661	0.174207	-0.0660219	0.233998	-0.0384908	0.39915	-0.121375	0.932274	-0.400614	0.320285	0.10231	0.205744	-0.328364	0.380389	-0.143517	0.267718	-0.224054	0.412404	0.170358	-0.232899	-0.149679	-0.285249	0	0.00441419	0.972934	100001851	N-acetylserine	Amino Acid	Glycine, Serine and Threonine Metabolism
CHEM_100001853	0.0549914	0.390771	0.543224	0.100485	-0.0259908	0.017612	-0.0395074	0.201338	-0.0783736	-0.0939453	0.0442804	-0.0814109	-0.144243	0.150893	0.0368858	0.0340865	-0.250763	-0.0136336	-0.453475	0.0849063	-0.0853762	-0.00656111	-0.662471	0.0513734	-0.207558	0.481895	-0.160272	-0.251853	-0.432064	0.0474048	-0.235581	-0.0940888	0.296135	0.116328	0.258609	100001853	N2,N2-dimethylguanine	Nucleotide	Purine Metabolism, Guanine containing
CHEM_100001859	0.474062	-1.38761	-0.498881	-0.184053	2.18039	-1.38761	-0.12482	-1.38761	-0.694288	-0.59713	-1.38761	-1.38761	-0.217257	1.00384	-0.5686	-1.38761	0.0422509	-1.16733	1.49244	0.0536292	2.17805	-1.38761	0.121067	-1.38761	-0.323117	-1.19327	-1.38761	-1.38761	-0.477643	1.22332	-1.38761	0.405455	-0.822937	0.723367	-0.4147	100001859	chiro-inositol	Lipid	Inositol Metabolism
CHEM_100001866	-0.000382216	-0.657949	-0.245779	-0.174659	-0.242872	0.53079	-0.127404	-0.11814	0.00038207	0.546045	0.0102821	-0.49338	0.327735	-0.301307	-0.400236	-0.126613	0.465085	0.173598	-0.741485	0.0577097	-0.596328	-0.13513	0.335547	0.486275	-0.585472	0.230078	0.256416	0.374879	0.867343	-0.462469	0.758347	0.0764915	0.430488	-0.856939	0.0310143	100001866	1-stearoyl-2-oleoyl-GPG (18:0/18:1)	Lipid	Phosphatidylglycerol (PG)
CHEM_100001876	-0.10973	-0.285413	0.374518	-0.316473	1.00045	0.0688013	0.466748	-1.00375	0.0711647	-0.706422	-0.314727	0.110249	0.473772	0.916096	-0.0813888	0.0598769	0.384326	-0.0583913	-0.658785	0.844001	-0.104277	0.571963	0.110249	0.0261066	0.12953	0.0145387	0.317087	-0.330736	0.407731	0.0419253	-0.322539	0.148355	-0.364288	-0.0117801	0.366897	100001876	sphinganine-1-phosphate	Lipid	Sphingolipid Synthesis
CHEM_100001925	-0.454947	-2.34606	-0.971832	-2.34606	1.3599	-2.34606	-0.927219	0.320822	-0.992238	0.332594	-2.34606	-2.34606	-2.34606	-1.06732	-0.0134648	0.130946	-0.961741	-2.34606	-0.518162	-2.34606	0.0507255	-2.34606	0.982279	-2.34606	-2.34606	0.0857506	-0.714974	-2.34606	-2.34606	0.666598	-0.257407	-0.830998	-1.36213	0.261368	0	100001925	cyclo(leu-pro)	Peptide	Dipeptide
CHEM_100001940	-0.171817	0.205684	-0.232624	0.0246743	0.573503	-0.145677	-0.0518932	-1.58685	-0.497559	-0.487767	-0.214621	-0.0472059	-0.659987	0.793176	-0.0748891	0.448899	0.234888	0.443669	-0.800932	-0.507547	0.174121	0.473816	-0.679377	0.125262	0.480678	-0.217518	-0.0767807	0.350264	0.522957	0.111954	0.383433	-0.00195978	0.463215	0.0395837	0.567894	100001940	5-hydroxymethylcytosine	Nucleotide	Pyrimidine Metabolism, Cytidine containing
CHEM_100001946	-0.410313	-1.89079	-0.0561751	-1.61917	1.94835	-0.439326	-1.08697	-0.127183	-0.910645	-0.553303	-1.21956	-1.48964	-1.59025	-0.668885	0	-0.372902	-0.689158	0.209325	0.377823	0.291215	0.0507071	-0.298543	0.733172	-0.621766	-0.813993	0.847502	-0.271043	-0.013068	-1.01715	0.768028	0.537733	-0.410297	-0.875541	-0.635906	0.0408914	100001946	cyclo(gly-pro)	Peptide	Dipeptide
CHEM_100001948	-0.638059	0.874284	0.792647	0.0451842	0	0.221267	-0.282604	0.591198	-0.516335	-0.145125	-0.595413	0.105069	-0.488856	0.415326	0.438471	0.0595566	-0.538346	1.31822	-0.380276	0.255059	-0.132663	0.222451	-0.215399	-0.0144469	-0.395875	0.287256	-0.00809454	0.438862	0.108323	0.0197081	-0.420963	-0.289397	-0.21806	-0.42607	1.24732	100001948	succinylcarnitine (C4-DC)	Energy	TCA Cycle
CHEM_100001950	-0.352213	-0.523291	-0.5583	-0.0244891	-0.414024	0.22053	0.347813	-1.54515	0.29425	0.273511	0.433914	0.734767	0.415214	-0.46741	-0.834654	0.599105	-1.21257	0.0611406	0.126188	-0.371644	0.144512	-1.54515	-1.54515	0.740674	0.765689	-1.54515	0.22201	-0.104624	0.45781	0.0844355	0.111555	-0.519481	0.0363056	-0.746765	-0.563649	100001950	bilirubin (E,E)*	Cofactors and Vitamins	Hemoglobin and Porphyrin Metabolism
CHEM_100001951	-0.7679	-0.7679	-0.7679	0	-0.7679	-0.534647	0.50498	-0.7679	-0.7679	0.0817444	-0.448337	-0.0547027	-0.067765	-0.7679	-0.7679	0.513625	-0.7679	-0.74785	-0.716269	-0.720803	-0.492469	-0.7679	-0.7679	0.86322	0.330455	-0.7679	0.116543	-0.473594	0.835173	0.468808	-0.258321	-0.414857	0.361495	-0.7679	-0.7679	100001951	bilirubin (E,Z or Z,E)*	Cofactors and Vitamins	Hemoglobin and Porphyrin Metabolism
CHEM_100001956	-0.748234	-0.480137	-0.797522	-0.418275	0.387943	-0.543347	-0.52987	0.38716	-0.270764	-0.320499	-0.401146	-0.504349	-0.296743	0.758234	0.699984	-0.337334	-0.508404	0.227468	-0.951615	-0.129704	-0.381197	-0.410428	-0.250654	0.0222853	-0.396254	-0.2914	0.764318	-0.633633	-0.469858	0.34069	0.986189	-0.0982572	-0.247338	0.42797	0.193162	100001956	N-methylproline	Amino Acid	Urea cycle; Arginine and Proline Metabolism
CHEM_100001990	-0.69497	-1.83091	-1.83091	-1.83091	0.108681	-1.83091	-1.83091	-1.83091	-1.33912	-1.45622	-1.83091	-1.83091	-1.83091	-1.83091	-1.83091	-1.83091	-1.20079	-1.83091	-1.83091	-1.83091	-1.83091	-1.83091	-0.143149	-1.83091	-1.83091	-1.83091	-1.28346	-0.723169	-1.83091	-1.83091	-0.865563	-1.83091	-1.83091	-1.83091	-1.35395	100001990	taurocholenate sulfate*	Lipid	Secondary Bile Acid Metabolism
CHEM_100002009	-0.481195	-0.685019	1.14516	-2.01296	-2.01296	-0.641929	-0.452221	-2.01296	-0.0405383	-2.01296	1.09005	1.28818	-0.361971	0.119675	0.559632	-0.350301	-0.388318	0.643972	0.644869	-1.10789	-0.944157	-2.01296	-2.01296	-1.3583	0.489721	-2.01296	-0.725159	0.396878	-1.40532	-0.18397	-0.44069	-0.101596	-0.351842	0.0389588	2.79551	100002009	5alpha-pregnan-3beta,20beta-diol monosulfate (1)	Lipid	Progestin Steroids
CHEM_100002070	-0.626829	-0.921586	0.0563519	-0.551757	0.112657	1.20345	-0.950174	-0.160264	-0.680526	-0.645178	-0.717658	-0.420397	-0.976627	-0.385422	-0.0334249	-0.324406	-1.17006	0.00646331	0.334914	-0.221141	0	-0.127438	-1.19745	-0.27619	-0.467648	-0.565446	-0.572968	-0.793039	-0.398204	0.0818042	-0.691416	-0.638414	-0.812639	-0.444569	0.351968	100002070	2-hydroxyglutarate	Lipid	Fatty Acid, Dicarboxylate
CHEM_100002102	0.066362	0.401377	0.249988	-0.00101448	0.0291342	0.159076	-0.098921	0.026437	-0.390237	-0.364458	-0.0270831	0.25874	-0.291659	0.190098	-0.0418224	0.196841	-0.0330436	0.303966	-0.185547	-0.0466904	2.06397e-05	0.120122	0.176048	0.152649	-0.0377998	0.578554	-0.461021	0.262646	0.0894262	-0.245354	-0.143716	-0.109829	0.0113484	-0.187739	0.287475	100002102	N-acetyl-beta-alanine	Nucleotide	Pyrimidine Metabolism, Uracil containing
CHEM_100002103	-0.294965	0.778954	0.302449	0.125081	-0.161917	0.368209	-0.173387	0.563098	-0.166153	-0.0224204	-0.292048	0.147918	-0.167636	0.0942808	0.345255	0.115464	-0.142143	0.899124	-0.0899034	0.248904	-0.0281573	0.112436	-0.473416	0.132198	-0.25072	0.0472227	0.0105573	0.509661	0.119908	0.0135068	0.101347	-0.254936	-0.0956873	-0.161851	0.789438	100002103	5-methylthioribose**	Amino Acid	Methionine, Cysteine, SAM and Taurine Metabolism
CHEM_100002113	0.0713819	-1.19317	-0.480095	0.412664	0.841327	-0.626296	0.558505	-0.744326	-0.0270536	0.546144	-0.0616495	-0.243549	0.100861	0.0393222	-0.241896	-0.0618366	0.440911	-0.267908	0.28443	-0.409587	-0.191337	-0.28663	-0.0630082	-0.0899177	-0.00140577	0.0263214	0.281536	-0.678016	-0.137002	0.45408	0.41784	0.466054	-0.22261	-0.144448	-0.686228	100002113	cysteine sulfinic acid	Amino Acid	Methionine, Cysteine, SAM and Taurine Metabolism
CHEM_100002122	0.258638	-1.68846	-1.68846	-0.951666	-0.529143	1.15694	-0.131926	-0.908991	-0.960892	-1.68846	-1.68846	-1.68846	-0.429278	-1.68846	-1.68846	-1.68846	0.316952	-1.68846	-1.19699	-1.26097	-0.472132	-1.68846	-1.68846	-1.68846	-0.388478	-1.68846	-1.68846	-1.68846	-1.68846	-1.68846	-1.68846	0.579876	-1.68846	0.298366	-1.68846	100002122	3-hydroxyhippurate	Xenobiotics	Benzoate Metabolism
CHEM_100002129	-1.28318	-1.28318	0.858575	-1.28318	-1.28318	-1.28318	-0.0108193	-1.28318	-0.897488	-1.28318	-0.44405	0.139465	-1.28318	-0.777406	-1.28318	-1.28318	-1.05514	-0.330516	-0.888796	-1.28318	0.626301	-1.28318	-1.28318	-1.28318	0.718568	-1.28318	-1.10169	0.104071	-1.28318	-1.28318	-1.13248	-1.28318	0.276193	-0.798479	1.86532	100002129	pregnenolone sulfate	Lipid	Pregnenolone Steroids
CHEM_100002132	-1.30263	-1.30263	-1.30263	-1.30263	-1.30263	-1.30263	-1.30263	-1.30263	-1.30263	-1.30263	-1.30263	-1.30263	-1.30263	-1.30263	-1.30263	-1.30263	-1.30263	-0.593944	-1.30263	-1.30263	-1.30263	-1.30263	-1.30263	-1.30263	-1.30263	-1.30263	-1.30263	-1.30263	-1.30263	-1.30263	-1.30263	-1.30263	-1.30263	-1.30263	-0.181649	100002132	N1,N12-diacetylspermine	Amino Acid	Polyamine Metabolism
CHEM_100002154	-1.01135	-0.830314	0.362511	-2.50956	0.218841	-0.428455	-1.03285	0.848418	0	-0.364674	-0.179053	-0.243486	-1.24158	0.445811	0.438934	-0.150551	0.210156	0.667725	-0.0380893	-0.0154558	-0.994181	-0.321196	1.1375	1.12245	0.115253	-0.930612	2.04653	0.963715	-0.271471	0.138034	1.27841	-0.516177	0.997741	-0.559315	0.443298	100002154	ergothioneine	Xenobiotics	Food Component/Plant
CHEM_100002167	0.699676	-2.27646	-0.549352	-1.25882	0.895713	0.08257	0.164961	-1.41792	-1.7586	-2.47316	-0.772682	1.1282	0.772847	1.53388	-0.0693672	-0.105561	0.287114	-3.42084	-0.399396	2.53992	-3.45782	3.16029	-0.0327698	-0.366159	1.6079	-0.835451	1.47593	1.02498	-0.429918	-0.740651	-0.18922	-1.54966	-0.845411	-1.76674	0.329909	100002167	12-HETE	Lipid	Eicosanoid
CHEM_100002180	-1.80237	-1.80237	-1.80237	-1.80237	-1.80237	-1.80237	-1.80237	-1.80237	-1.80237	-1.80237	-1.80237	-1.80237	-1.80237	-1.80237	-1.80237	-1.80237	-1.80237	-1.80237	-1.80237	-1.80237	-1.80237	-1.80237	-1.80237	-1.80237	-1.80237	-1.80237	-1.80237	-1.80237	-1.80237	-1.80237	-1.80237	-1.80237	-1.80237	-1.80237	-1.80237	100002180	fructose 1,6-diphosphate/glucose 1,6-diphosphate/myo-inositol diphosphates	Carbohydrate	Glycolysis, Gluconeogenesis, and Pyruvate Metabolism
CHEM_100002183	-1.59063	-1.59063	-1.59063	-0.710104	-0.203693	-0.0764586	-0.560508	-1.25314	-0.705161	-0.695486	-1.59063	-1.59063	-1.59063	-1.59063	-1.59063	0.429052	-1.59063	-1.59063	0.84171	-1.59063	-1.59063	-0.645358	-1.59063	0.0124326	-0.0125891	1.53785	-0.438879	-1.59063	-1.06987	0.333269	-0.75197	-1.59063	-0.318157	-1.59063	-1.59063	100002183	S-methylmethionine	Amino Acid	Methionine, Cysteine, SAM and Taurine Metabolism
CHEM_100002185	-1.5399	-1.5399	-1.5399	0.667848	-1.5399	-1.20254	-1.5399	-1.5399	-1.5399	0.406128	-1.5399	-0.541144	-1.5399	-1.5399	-1.5399	-0.912017	-1.5399	-1.5399	-1.5399	-1.5399	-0.321878	-1.5399	-1.5399	-1.5399	-1.5399	-1.5399	-1.5399	-1.5399	-1.5399	-1.5399	-1.00854	-0.176406	-1.5399	-1.5399	-1.5399	100002185	indole-3-carboxylate	Amino Acid	Tryptophan Metabolism
CHEM_100002196	-0.274099	-0.378038	-0.705495	-0.572065	0.431191	-0.0715904	0.0861069	-0.923937	-0.433588	-0.367345	-0.332419	-0.396728	-0.72102	-0.392095	-0.578578	-0.947023	-0.182134	-0.814072	-1.09999	0.257924	-0.114477	0.544694	0.301968	-0.254922	0.454783	-0.626243	-0.289868	-0.0529344	-0.205246	-0.296788	-0.0902242	-0.0883133	-0.0536855	-0.00514696	-0.462659	100002196	13-HODE + 9-HODE	Lipid	Fatty Acid, Monohydroxy
CHEM_100002199	-1.07191	-0.12924	-2.06331	-0.0105526	-2.06331	-2.06331	-2.06331	-2.06331	-2.06331	-2.06331	0.15961	0.889774	-2.06331	-2.06331	0.441625	0.478899	-1.76529	-2.06331	-2.06331	0.798665	-0.224468	-0.181096	-2.06331	-2.06331	0.79843	-0.0559009	-0.118374	-2.06331	-0.936558	-2.06331	0.546268	-0.0220019	0.405068	-2.06331	0.652907	100002199	tridecenedioate (C13:1-DC)*	Lipid	Fatty Acid, Dicarboxylate
CHEM_100002204	-0.88117	-0.88117	-0.88117	-0.88117	0.0377421	-0.88117	-0.88117	-0.88117	-0.88117	0.640085	-0.88117	-0.88117	-0.88117	-0.410286	-0.692562	-0.88117	-0.88117	0.365377	0.290653	-0.88117	-0.88117	-0.88117	-0.88117	-0.88117	-0.88117	-0.88117	-0.88117	-0.88117	-0.88117	-0.88117	-0.88117	-0.88117	-0.88117	-0.88117	-0.88117	100002204	N-acetyl-3-methylhistidine*	Amino Acid	Histidine Metabolism
CHEM_100002227	-0.371004	0.580979	-0.111789	-0.613262	0.0778189	-0.926349	-1.13199	-0.562522	-0.655305	-0.432741	-0.366763	0.152979	-0.252019	0.448328	0	-0.235532	-0.148047	1.03767	-1.13199	-0.240647	-0.319295	0.0477472	-0.0757015	0.565341	0.00790323	0.124724	0.356576	0.481846	0.799914	-0.305146	0.156109	-0.219624	0.237414	-0.733714	0.295614	100002227	4-cholesten-3-one	Lipid	Sterol
CHEM_100002249	0.351564	-1.22361	0.808277	1.53312	-1.19187	0.101973	0.344848	-0.239461	0.325054	-0.38208	1.2255	1.12058	0.638944	-0.526746	-0.176537	1.53512	0.625483	-0.636239	-0.356943	-1.01073	-0.1491	2.05195	0.563364	-1.05843	0.709386	1.92678	-0.577787	-1.84286	0.289083	-0.881048	-0.381036	0.511274	-0.954541	0.351454	1.12551	100002249	N-acetyl-cadaverine	Amino Acid	Lysine Metabolism
CHEM_100002253	-0.169882	0.857283	-0.993555	0.468118	-2.9551	-2.87973	-1.91135	-0.592468	-0.463209	-0.977307	0.368432	0.344091	0.226935	-2.00734	1.38204	1.07568	-0.813156	1.84368	-1.0114	-3.29262	-1.43439	-0.416654	-2.88938	-2.80988	-0.159606	-0.972622	0.630199	-1.22045	0.176098	-4.44623	0.399851	-0.388038	-0.305513	0.00411517	1.1127	100002253	cinnamoylglycine	Xenobiotics	Food Component/Plant
CHEM_100002254	-0.326886	-0.200865	0.111071	-0.458095	-0.0535033	-0.0318734	-0.242143	-0.736634	-0.470169	-0.250627	-0.00422798	-0.170981	-0.33022	0.0010349	-0.258395	-0.138155	-0.250698	0.0546349	-0.369719	0.179555	-0.32843	0.45089	-0.340078	-0.0930403	-0.00883791	-0.26918	0.105442	0.0876018	0.529694	-0.0928407	0.260971	0	0.209193	-0.271503	0.393651	100002254	stearoyl ethanolamide	Lipid	Endocannabinoid
CHEM_100002259	-1.94064	1.65801	-0.0752494	-0.173817	-0.504077	0.258648	0.223275	1.65842	0.261928	-0.48941	-0.0502588	0.926955	-0.743436	-0.437744	0.524514	0.346883	-0.192466	0.110669	-1.94064	0.449493	-0.142945	0.00291104	-0.433792	0.406253	-0.230065	1.60812	0.232591	-0.252535	0.399466	-0.669331	-0.366101	-0.628647	-0.138719	-0.306853	0.165231	100002259	cis-4-decenoylcarnitine (C10:1)	Lipid	Fatty Acid Metabolism (Acyl Carnitine, Monounsaturated)
CHEM_100002284	-1.22791	0.657896	0.819675	0.577679	-1.18602	0.702142	0.44705	-1.15086	0	0.0295589	-0.119052	0.390137	0.289152	-0.435658	0.304026	0.00678551	-0.176391	1.31803	-0.17024	0.424274	0.278062	0.252353	-0.981791	0.366598	-0.274323	-0.727569	0.419518	0.46981	0.469581	0.259052	-0.0861791	0.112428	0.0246288	-0.275695	1.20361	100002284	2S,3R-dihydroxybutyrate	Lipid	Fatty Acid, Dihydroxy
CHEM_100002300	0.293212	-0.621434	-0.573842	0.416182	0.833314	0.0054609	0.497197	-1.19519	0.066129	0.463573	-0.174165	-0.0627747	0.604625	0.781507	-0.679596	0.208113	0.762551	-0.606106	-0.0848559	-0.587501	0.417123	-0.310321	0	0.110015	-0.16744	-1.11328	-0.0229421	-0.121817	0.279662	0.322295	-0.0393202	0.584449	0.47467	0.611575	-0.649865	100002300	5-methyl-2'-deoxycytidine	Nucleotide	Pyrimidine Metabolism, Cytidine containing
CHEM_100002356	-0.333041	0.346901	-0.542131	0.171181	0.415735	-0.726019	-0.1999	1	-0.0420411	-0.559474	-0.221334	-0.548801	0.0349906	0.442885	0.308531	-0.41364	-0.562764	0.231827	0.0355118	0.180126	0.250954	-0.435568	-0.0210323	-0.0413729	0.345045	-0.604552	-0.00119366	0.05126	0.379024	-0.17914	-0.987332	-0.201663	-0.552228	-0.186199	-0.422131	100002356	(16 or 17)-methylstearate (a19:0 or i19:0)	Lipid	Fatty Acid, Branched
CHEM_100002367	-0.104272	0.729875	0.276117	-0.285906	0.568832	0.893532	-0.311123	0.718877	-0.438894	-0.182854	-0.607192	0.082164	-0.2014	0	0.171704	-0.121542	-0.430638	1.55988	-0.277598	0.196477	-0.234546	0.849595	-0.874454	0.101804	-0.132034	-0.141577	-0.32419	0.26296	-0.262604	-0.238069	-0.354442	-0.284687	-0.206317	-0.485939	1.42182	100002367	2R,3R-dihydroxybutyrate	Lipid	Fatty Acid, Dihydroxy
CHEM_100002397	0.0164361	0.270136	-0.162684	0.072911	0.0919385	0.514675	-0.488221	0.439327	-0.117955	-0.127884	-0.386574	-0.283907	-0.185365	-0.260952	0.37887	-0.0548071	-0.226789	0.847233	-0.398701	-0.266291	0.147272	0.190349	-0.455705	0.0235646	-0.349785	0.239085	0.118819	0.966607	0.331733	-0.190643	0.0201237	-0.481947	0.0763835	-0.188631	0.938292	100002397	alpha-ketoglutaramate*	Amino Acid	Glutamate Metabolism
CHEM_100002417	-0.264869	-0.0313839	0.46887	-0.294149	1.86737	1.80069	-0.595688	0.135175	-1.58352	-0.917022	-1.58352	-0.547195	-0.495711	-0.568461	-0.323761	-0.773656	-0.582895	1.51302	0.493804	0.170026	0	1.5536	1.00043	-0.812728	-1.58352	1.31591	-0.962944	-0.55206	-0.196824	0.388613	-0.917759	1.46566	-0.961145	-1.29588	1.56186	100002417	2,3-dihydroxyisovalerate	Xenobiotics	Food Component/Plant
CHEM_100002458	-0.320378	0.701905	0.739317	0	0.49325	-0.0633044	-0.0584189	1.27703	-0.279011	-0.174798	-0.267767	0.452068	-0.112171	0.629447	0.112144	-0.0580175	-0.795245	1.55644	-0.174247	0.473431	-0.482107	0.640214	-0.864996	-0.647681	0.141041	0.66281	-0.362705	0.2417	-0.0247387	-0.217633	-0.330295	-0.252743	-0.782768	-0.696398	1.53165	100002458	3-methylglutaconate	Amino Acid	Leucine, Isoleucine and Valine Metabolism
CHEM_100002462	0.0026804	0.606306	0.0478445	-0.742615	0.58443	-0.57161	-1.17036	3.11459	-0.525468	-0.670489	-0.53339	0.0713541	-0.85842	-0.774956	0.210743	0.0696911	0.541274	0.830016	-1.20002	-0.489131	-0.152538	0.101483	-0.380253	-0.620101	0	0.68176	-0.312535	0.113635	-0.605125	-0.302777	0.0969228	-0.156676	0.541175	-0.896269	1.01107	100002462	5-(galactosylhydroxy)-L-lysine	Amino Acid	Lysine Metabolism
CHEM_100002466	-0.490482	0.753012	-0.790015	-0.418958	0.700837	0.342061	0.252233	0.950519	-0.658624	0.432337	-0.126796	-0.304505	-0.40033	0.160558	0.483929	-0.565972	-0.542464	1.53364	-0.0619775	0.621375	-0.579921	0.173166	-0.348011	-0.0110113	0.42048	1.50642	0.24326	0.500847	-0.0963937	0.293382	0.306612	0.445826	0.0928693	-0.614183	0.650114	100002466	cysteinylglycine disulfide*	Amino Acid	Glutathione Metabolism
CHEM_100002482	0.250263	2.00903	-0.399792	2.12139	-2.0157	-2.0157	-0.471409	-1.5997	-0.0547254	0.941341	0.970365	0.0526592	0.0518853	-2.0157	-0.250763	0.653411	-0.354053	0.666142	-0.193179	-2.0157	-1.08041	-1.46661	-2.0157	-2.0157	-0.618217	-2.0157	1.0248	-0.399406	0.671324	-2.0157	0.501572	-0.62629	-0.606952	0.479545	-0.584441	100002482	3-hydroxy-3-phenylpropionate	Xenobiotics	Benzoate Metabolism
CHEM_100002500	-0.851645	2.16121	1.63572	-0.123309	-0.277822	0.0488814	-0.759756	1.45109	-1.1767	-0.345726	-0.42528	0.721408	-0.991338	-0.0704452	0.55776	0	-1.25582	1.48557	-0.810476	-0.286017	-0.240248	0.302828	-0.128191	0.361234	0.15313	0.707122	-0.751042	0.313925	0.348673	-0.771128	-0.40913	-0.815054	-0.457666	-0.693466	0.628799	100002500	formiminoglutamate	Amino Acid	Histidine Metabolism
CHEM_100002528	0	0.625065	0.440845	-0.598755	0.67577	0.15325	0.0304456	1.01694	-0.219462	-0.0881897	-0.34888	0.163445	-0.144387	0.510821	0.0137197	-0.175333	-0.0964765	1.09668	0.0417052	0.333955	-0.100005	0.378981	-0.195072	-0.249356	0.406559	0.11432	-0.674518	0.138557	0.0889559	-0.0401721	-0.238838	-0.138114	-0.400051	-0.304784	0.91454	100002528	sulfate*	Xenobiotics	Chemical
CHEM_100002613	-1.45874	-0.372982	-0.0627472	-0.580094	1.6851	0.346567	-0.0717506	1.91059	-1.99372	-0.395375	-0.580764	0.199321	-1.4757	0.101258	-0.183008	-0.588257	-0.277331	1.05977	-0.29246	-1.52174	-0.529978	0.340957	0.668506	-1.99372	0.0704692	1.29474	-1.13239	0.0751188	-1.99372	-0.575744	-1.40069	0.0404385	-1.99372	-1.22348	1.49222	100002613	pantoate	Cofactors and Vitamins	Pantothenate and CoA Metabolism
CHEM_100002619	0.177858	0.239917	0.17381	-0.52326	-0.0169367	0.206852	-0.291839	-0.47953	0.0497372	-0.30095	-0.438616	0.332133	-0.576394	0.0454565	-0.0200326	-0.239164	0.315102	-1.13222	-0.86387	0.025981	-0.0509464	-0.579066	-0.591678	-0.00616645	-0.723009	0.269319	-0.523564	0.366738	-0.175305	-0.457071	0.173634	-0.46279	0.273663	-0.202336	-0.0409368	100002619	sedoheptulose	Carbohydrate	Pentose Metabolism
CHEM_100002679	-0.358044	0.937922	0.590618	-0.673702	0.504459	0.131314	-0.402887	1.44961	-0.853124	-0.170265	-0.575673	0.850461	-0.378953	0.0220064	0.760194	-0.0163184	0.0872884	2.16166	-0.540178	0.238025	-0.184821	0.111462	-1.37438	-0.292534	0.0250478	-0.0508527	-0.459896	0.440171	0.284713	-0.533749	-0.213354	-0.182325	0.0240933	-0.888104	1.28434	100002679	gamma-carboxyglutamate	Amino Acid	Glutamate Metabolism
CHEM_100002682	-2.71132	-2.71132	-2.71132	-2.71132	-2.71132	-2.71132	-2.71132	-2.71132	-2.71132	-2.71132	-2.71132	-2.71132	-2.71132	-2.71132	-2.71132	-2.71132	-2.71132	-2.71132	-2.71132	-2.71132	-2.71132	-2.71132	-2.71132	-2.71132	-2.71132	-2.71132	-2.71132	-2.71132	-2.71132	-2.71132	-2.71132	-2.71132	-2.71132	-2.71132	-2.71132	100002682	uric acid ribonucleoside*	Nucleotide	Purine Metabolism, (Hypo)Xanthine/Inosine containing
CHEM_100002725	-1.63961	-1.63961	-1.63961	-1.63961	-1.63961	-1.63961	-1.63961	-1.63961	-1.63961	-1.63961	-1.63961	-1.63961	-1.63961	-1.63961	-1.63961	-1.63961	-1.63961	-1.63961	-1.63961	-1.63961	-1.63961	-1.63961	-1.63961	-1.63961	-1.63961	-1.63961	-1.63961	-1.63961	-1.63961	-1.63961	-1.63961	-1.63961	-1.63961	-1.63961	-1.63961	100002725	omeprazole	Xenobiotics	Drug - Gastrointestinal
CHEM_100002749	-0.642711	-0.412111	-0.316827	0.00772012	-0.800243	0.780602	-0.281966	-0.337308	0.539732	-0.285403	-0.0229884	-0.379966	-0.0842268	-0.311515	0.18882	0.725687	-0.146308	-0.404581	0.36616	-0.569663	0.0594158	-0.469068	0.307113	1.81259	-0.131316	0.0423812	1.32335	1.03603	0.327236	-0.168193	-0.0265153	-0.257635	0.476577	0.241472	-0.548923	100002749	S-methylcysteine	Amino Acid	Methionine, Cysteine, SAM and Taurine Metabolism
CHEM_100002769	0.290256	0.572006	0.227618	-1.23757	1.19977	1.07629	0.213321	-0.669375	0.455085	0.219402	-1.25423	-0.111608	0.329017	0.22268	0.292895	-1.04475	-0.137214	0.750605	0.223804	-0.848081	-0.724281	0.541152	0.442971	-0.751267	-1.16695	-0.0505225	-0.619578	-0.295845	-0.611163	0.622575	0.49776	0.351649	-1.02692	-1.4925	1.26856	100002769	argininate*	Amino Acid	Urea cycle; Arginine and Proline Metabolism
CHEM_100002781	-0.109912	1.5357	-0.393006	0.456118	-1.57518	-1.11527	0.0790846	-0.211461	-0.178022	-1.57518	-0.271419	0.848941	-0.980342	0.738189	0.323199	0.0264225	0.152097	1.16566	-0.308997	-0.644028	0.0537548	0.016215	-1.57518	-0.606857	-0.312577	-0.225792	0.743333	0.977923	0.151148	-0.35776	0.11872	0.334706	-1.24064	-0.644159	0.845192	100002781	11-dehydrocorticosterone	Lipid	Corticosteroids
CHEM_100002784	-0.0734355	0.347998	-0.445723	-0.607833	1.60127	0.719398	-0.354817	-0.498212	-0.136987	0.0649285	-1.41962	0.0391489	0.660676	0.93573	0.120683	-0.658226	0.661988	0.830965	0.297341	-0.33128	0.294461	-0.678499	0.227447	-0.190344	-0.968861	-0.315314	-1.61756	0.048842	-0.405585	-0.0777973	0.364876	0.480967	-0.458299	0.196684	1.27038	100002784	2-oxoarginine*	Amino Acid	Urea cycle; Arginine and Proline Metabolism
CHEM_100002796	-3.20571	-0.438577	0.136773	-0.261618	-3.20571	-0.830063	0.646874	-3.20571	-3.20571	-0.0263501	0.358231	0.623211	-0.634189	0.277952	-3.20571	0.18654	0.282845	-0.549301	0.223075	-3.20571	-0.151882	-3.20571	-3.20571	-0.41471	0.60625	0.699238	0.0599286	-0.911692	-3.20571	-3.20571	-3.20571	0.472578	-3.20571	-3.20571	0.649414	100002796	cis-4-decenoate (10:1n6)*	Lipid	Medium Chain Fatty Acid
CHEM_100002806	-2.81066	-2.81066	-2.81066	-2.81066	-2.81066	-2.81066	-2.81066	-2.81066	-2.81066	-2.81066	-2.81066	-2.81066	-2.81066	-2.81066	-2.81066	-2.81066	-2.81066	-2.81066	-2.81066	-2.81066	-2.81066	-2.81066	0.458162	-2.81066	-2.81066	-0.42618	-2.81066	-2.81066	-2.81066	-2.81066	-2.81066	-2.81066	-2.81066	-2.81066	-2.81066	100002806	gabapentin	Xenobiotics	Drug - Neurological
CHEM_100002910	0.156221	1.19813	0.129804	0.119747	0.640849	-0.00664331	0.113559	-0.482239	0.849679	0.379482	0.0539008	-0.705972	0.0734767	-1.21352	0.934117	-0.480479	-0.226064	2.27946	-0.404042	0.00453953	0.28506	0.250369	-2.38558	-1.60695	0.399834	-0.162088	0.284854	-0.53548	-0.388697	-0.447135	-0.411358	0.68028	-0.434487	-0.301242	2.17182	100002910	1-methyl-5-imidazoleacetate	Amino Acid	Histidine Metabolism
CHEM_100002912	-1.39486	-1.87118	-1.87118	-1.87118	-0.415771	-1.87118	-1.87118	-1.87118	-1.87118	-1.87118	-1.87118	-1.87118	-1.87118	-1.87118	-1.87118	-1.87118	-1.87118	-1.87118	-1.87118	-1.87118	-1.87118	-1.50766	-1.87118	-1.87118	-1.87118	-1.87118	-1.87118	-1.02453	-1.87118	-1.87118	-1.87118	-1.87118	-1.87118	-1.87118	-1.87118	100002912	tauroursodeoxycholate	Lipid	Secondary Bile Acid Metabolism
CHEM_100002914	0.0515902	-1.82208	-1.82208	-1.82208	-0.0686816	0.38227	0.217082	-1.82208	-1.82208	-1.82208	-1.82208	-1.82208	-0.376226	-1.82208	-1.82208	-1.82208	-0.448096	0.138062	-0.672028	-1.82208	-1.82208	-1.82208	-1.82208	-1.82208	-0.241064	-0.665138	-1.33226	-0.79396	-0.467488	-1.82208	-0.202982	0.496991	0.11298	0.79464	-1.82208	100002914	3-(4-hydroxyphenyl)propionate	Xenobiotics	Benzoate Metabolism
CHEM_100002927	-0.719939	0.118816	-0.588458	0.685711	-0.881974	-0.668044	-0.0437893	-0.140426	-0.418739	-0.41949	0.188962	0.383998	-0.203993	0.208015	0	0.243501	-0.164498	-0.420004	-0.53826	0.314563	-0.0132962	0.257538	-0.0503277	0.626294	0.274681	-0.1216	0.540655	-0.0859217	0.215832	-0.443819	0.315688	-0.147752	0.530839	-0.371052	-0.208367	100002927	S-methylcysteine sulfoxide	Amino Acid	Methionine, Cysteine, SAM and Taurine Metabolism
CHEM_100002945	0	-0.580956	-0.926708	0.285267	0.673746	-0.855036	0.156525	1.029	0.380974	0.0555126	-0.0637006	-0.772239	0.444687	0.457088	0.260081	-0.309772	-0.173295	-0.449564	0.3704	0.494633	0.487152	-1.20498	0.0522051	-0.352503	-0.375847	-0.71909	-0.335022	-0.0559805	-0.0734487	0.337378	-1.11563	0.0261149	-0.341488	0.0936795	-0.310727	100002945	(14 or 15)-methylpalmitate (a17:0 or i17:0)	Lipid	Fatty Acid, Branched
CHEM_100002951	0.296985	0.479569	-0.395895	-0.274286	-0.421885	-0.251493	0.316647	-0.723947	-0.321343	0.14603	0.260321	0.0623144	-0.105832	0.115953	0.0776836	0.0442056	-0.122266	-0.567959	0.246452	-0.454437	0.267959	-0.00441392	-0.384107	0.639002	-0.131643	-0.455112	-0.0208224	0.327745	0.275033	0.252824	0.454676	0.26718	-0.0407898	0.162743	-0.211153	100002951	eicosanedioate (C20-DC)	Lipid	Fatty Acid, Dicarboxylate
CHEM_100002953	-0.0581674	0.699486	-0.155591	0.0864996	-0.226532	-0.0675374	0.279317	-0.419691	0.478723	-0.160245	0.161801	-0.343002	-0.175449	-0.293624	-0.307562	-0.472076	0.0355105	-0.0902014	0.349695	-0.311543	0.150868	-0.46042	-0.446903	-0.140358	-0.303974	0.240915	-0.166894	0.286465	-0.146999	0.577052	-0.326464	0.187852	-0.298434	0.0608723	0.380346	100002953	16-hydroxypalmitate	Lipid	Fatty Acid, Monohydroxy
CHEM_100003009	-1.54485	-1.54485	-1.54485	-1.54485	-1.54485	-1.54485	-1.54485	-1.54485	-1.54485	-1.54485	-1.54485	-1.54485	-1.54485	-1.54485	-1.54485	-1.54485	-1.54485	-1.54485	-1.54485	-1.54485	-1.54485	-1.54485	-1.54485	-1.54485	-1.54485	-1.54485	-1.54485	-1.54485	-1.54485	-1.54485	-1.54485	-1.54485	-1.54485	-1.54485	-1.54485	100003009	doxycycline	Xenobiotics	Drug - Antibiotic
CHEM_100003109	1.18287	-3.59694	-3.59694	-0.138079	0.922728	1.03437	0.0312446	-3.34317	0.243613	0.589775	-1.18742	-1.36571	0.94309	0.713742	1.12366	-0.772871	0.52036	-0.950684	-0.0662814	0.402378	0.326146	-1.503	-1.46347	-3.59694	-2.32674	-0.795482	-3.59694	-1.05497	-1.17674	-0.356773	-3.59694	1.07387	-1.81258	0.749362	0.233648	100003109	2-oxindole-3-acetate	Xenobiotics	Food Component/Plant
CHEM_100003119	-0.139095	-0.72933	0.225464	-0.9928	0.46685	0.603775	0.574463	-0.12061	0.122091	-0.332743	-0.246432	0.680611	-0.204403	0.736007	0.107818	0.101139	-0.400867	0.197725	-0.0125205	1.56317	-0.542459	-0.28024	-0.60637	-0.274236	0.80455	-1.39514	-0.331963	-0.323522	-0.0611291	0.301133	-0.341498	-0.104432	0.252885	-0.250087	0.925517	100003119	N-oleoyltaurine	Lipid	Endocannabinoid
CHEM_100003151	-0.715506	1.25623	0.640624	-0.437417	-0.494313	-0.397185	-0.42389	-0.326639	-0.394865	-0.892308	0.0250793	0.664663	-0.537821	0.0881579	0.470389	0.0107857	-0.631355	0.769308	-1.0068	0.336748	-0.287922	-0.0458174	-1.22524	0.879618	-0.250232	0.59662	0.203489	0.024565	0.99202	-0.491953	-0.217182	-0.29053	0.468861	0.38365	0.679202	100003151	linoleoylcarnitine (C18:2)*	Lipid	Fatty Acid Metabolism (Acyl Carnitine, Polyunsaturated)
CHEM_100003152	0.232868	-0.475094	-0.278838	0.0977876	0	-0.826366	-2.39694	-1.10681	0.544724	0.233628	-0.882975	-0.177488	-0.562583	-0.485388	-0.606645	-0.0632124	-0.474454	-0.867648	0.719625	-0.490086	0.789389	0.650758	-0.343307	0.528242	0.0240022	0.158132	-0.431802	-0.627859	-0.664584	1.11895	-0.504723	-0.221227	0.0378973	0.115197	0.0773205	100003152	N-methyl-GABA	Amino Acid	Glutamate Metabolism
CHEM_100003239	-0.00768242	0.00762385	0.412561	-0.279045	-0.478907	0.896351	0.165374	-0.455662	-0.0704208	-0.491435	0.155397	0.92968	0.140457	0.470659	0.122849	0.195117	-0.453934	0.254542	0.0180548	1.22732	-0.571177	-0.0467807	-1.73367	0.226534	0.211751	-1.16659	0.716332	0.775375	0.787433	-0.3004	-0.0307605	-0.172849	0.410921	-0.228709	0.695926	100003239	N-palmitoyltaurine	Lipid	Endocannabinoid
CHEM_100003240	-0.215464	0.0416027	0.125136	-0.397206	0.185771	0.769055	-0.277756	-0.482453	0.0174211	-1.1047	-0.218364	1.15878	0.45189	0.589191	-0.375694	-0.165582	-0.138189	-0.190238	-0.145047	1.06766	-0.495889	1.07386	-0.333819	0.224569	0.10125	-0.305265	0.566739	0.451387	1.10171	-0.164651	-0.54015	0.785357	0.18079	-0.256332	0.776408	100003240	N-stearoyltaurine	Lipid	Endocannabinoid
CHEM_100003258	-0.385566	0.691232	0.620069	-0.500939	-0.484182	0.668624	-0.38143	0.929648	-0.323091	-0.61486	-0.343193	0.497194	0.049688	0.246365	0.0244879	0	-0.417501	1.08592	-0.590015	0.765086	-0.471622	0.47773	-0.575264	-0.164443	-0.299698	0.0952197	-0.495694	0.135075	0.279761	-0.786241	-0.441774	-0.205215	0.00642848	-0.282736	1.11553	100003258	2-O-methylascorbic acid	Cofactors and Vitamins	Ascorbate and Aldarate Metabolism
CHEM_100003271	-2.30747	-2.30747	-2.30747	-2.30747	-2.30747	-2.30747	-2.30747	0.000887034	-2.30747	-2.30747	-2.30747	-2.30747	-2.30747	-2.30747	-2.30747	-2.30747	-2.30747	-1.35165	-2.30747	-2.30747	-2.30747	-2.12099	-2.30747	-2.30747	-2.30747	-2.30747	-2.30747	-2.30747	-2.30747	-2.30747	-2.30747	-2.30747	-2.30747	-2.30747	-2.30747	100003271	beta-citrylglutamate	Amino Acid	Glutamate Metabolism
CHEM_100003397	-0.443531	-1.00964	0.214283	0.476863	-0.977431	0.595823	-0.775209	-0.424578	-0.383133	-1.04546	0.569758	0.44094	0.320249	0.987291	0.0950851	0.396488	-0.709255	0.981884	-0.30576	-0.997904	-0.481465	0.252035	-1.70168	0.0568443	0.659652	-0.236827	-0.154392	-0.412398	0.428392	-2.28022	-0.351515	-0.324715	-0.502663	0.00939963	0.828316	100003397	trimethylamine N-oxide	Lipid	Phospholipid Metabolism
CHEM_100003415	-0.765448	-0.174946	-0.270888	0.930649	-0.148743	-1.48238	-0.0662824	0.488466	-0.531399	-0.529147	0.338376	0.295953	-1.0406	-0.00431524	0.325083	0.293279	-0.555502	0.178764	-0.116002	-0.115116	-0.0687564	-0.349855	0.0594187	0.0681503	0.309449	0.176522	-0.472081	-0.554458	0.574496	-0.162756	-0.333476	0.121147	-0.421942	0.208069	-0.345092	100003415	N6-methyllysine	Amino Acid	Lysine Metabolism
CHEM_100003429	2.83797	-4.39604	-4.39604	0.900361	-2.32874	-0.729406	1.76617	-4.39604	1.62778	2.35485	-0.28926	-2.31682	1.7729	1.35822	2.48508	-1.9386	2.08926	-4.39604	2.1917	-4.39604	1.49037	-1.80217	-4.30704	-3.65696	-4.39604	-1.51628	-1.48575	-1.12712	-1.24464	0	-1.22392	2.15005	-2.98915	1.85069	-3.24155	100003429	equol sulfate	Xenobiotics	Food Component/Plant
CHEM_100003434	-0.347895	1.70629	-0.674286	0.896765	-0.122553	-0.79007	0.405848	0.190836	0.310007	-0.460616	1.60461	-0.197015	-0.200534	1.02972	-0.436771	-0.0290074	-0.651086	0.6562	-0.00942306	0.414704	0.478129	0.643535	-0.00823432	-0.74824	1.81926	0.897004	-0.62081	-0.658863	-0.661323	-0.344865	-0.219057	0.471387	-0.789716	-0.121744	-0.230546	100003434	imidazole propionate	Amino Acid	Histidine Metabolism
CHEM_100003450	-0.455832	1.90681	-0.455832	-0.455832	-0.455832	-0.455832	-0.455832	-0.167864	-0.455832	-0.455832	-0.455832	-0.455832	-0.455832	-0.455832	1.04163	-0.455832	-0.455832	-0.455832	-0.455832	-0.455832	-0.455832	-0.455832	-0.455832	-0.455832	-0.455832	-0.455832	-0.455832	-0.455832	-0.455832	-0.455832	-0.455832	-0.455832	-0.455832	-0.455832	-0.455832	100003450	mirtazapine	Xenobiotics	Drug - Psychoactive
CHEM_100003674	0.479736	0.0911952	-0.517254	-0.54981	0.225836	0.192735	0.11909	-0.170349	0.264065	0.324861	-0.860472	-0.877463	0.134983	-0.0517198	-0.0977379	0.114962	0.298387	0.57399	0.441336	-0.663303	-0.079988	0.507994	0.297425	0.250312	-0.171583	0.56395	0.474922	-2.64047	-0.285922	0.788325	0.327207	0.116218	-0.0665198	-0.502388	0.468016	100003674	prolylglycine	Peptide	Dipeptide
CHEM_100003686	-0.0202844	-1.30845	-0.643848	-0.51861	0.392629	-0.165518	-0.198485	-0.395152	0.257581	-0.424075	-0.0390128	-0.024063	0.068494	-0.29797	-0.307668	0.346629	-0.109495	-0.134561	0.259885	0.336406	-0.411258	0.177302	0.0804144	-0.244212	0.0701841	0.124739	0.163161	0.0338841	-0.0485649	0.360559	0.100126	-0.0928999	0.169837	-0.613316	0.181469	100003686	N-palmitoylglycine	Lipid	Fatty Acid Metabolism (Acyl Glycine)
CHEM_100003695	-0.780444	0.935812	0.36354	-0.622235	0.551337	0.458733	-0.636055	1.64041	-0.537592	-0.587878	-0.660596	0.443146	-0.439828	0.218539	0.195947	0.311687	-0.0785136	1.53498	-0.952589	0.484953	-0.431917	-1.91795	-0.0768728	-0.226337	-1.91795	1.11229	-0.500695	0.460001	-1.91795	-1.03961	-0.627814	-0.633224	-0.251586	-0.397272	1.63148	100003695	mannonate*	Xenobiotics	Food Component/Plant
CHEM_100003868	-2.59547	-2.59547	-2.59547	-2.59547	-1.90506	-2.59547	-2.59547	-2.59547	-2.59547	-2.59547	-2.59547	-2.59547	-2.59547	-2.59547	-2.59547	-2.59547	-2.59547	-2.59547	-2.59547	-2.59547	-2.59547	-2.59547	0.536659	-2.59547	-2.59547	-2.59547	-2.59547	-2.59547	-2.59547	-2.59547	-2.59547	-2.59547	-2.59547	-2.59547	-2.59547	100003868	glycohyodeoxycholate	Lipid	Secondary Bile Acid Metabolism
CHEM_100003869	-1.45991	-1.45991	-1.45991	-1.45991	-1.45991	-1.45991	-1.45991	-1.45991	-1.45991	-1.45991	-1.45991	-1.45991	-1.45991	-1.45991	-1.45991	-1.45991	-1.45991	-1.45991	-1.45991	-1.45991	-1.45991	-1.45991	-1.45991	-1.45991	-1.45991	-1.45991	-1.45991	-1.45991	-1.45991	-1.45991	-1.45991	-1.45991	-1.45991	-1.45991	-1.45991	100003869	taurohyodeoxycholic acid	Lipid	Secondary Bile Acid Metabolism
CHEM_100003892	-0.180025	0.025295	0.0638937	-0.491539	0.755938	-0.194602	-0.374774	0.82354	-0.258179	-0.28995	-0.0562427	0.0562041	-0.424162	-0.409468	0.171554	-0.553986	-0.294582	1.101	-0.30241	0.154448	-0.539028	2.15013	-0.45544	-0.131228	0.922608	-0.304502	-0.37774	0.485923	-0.0491707	0.0885497	0.627647	-0.487	0.388151	-0.169052	0.611491	100003892	lanthionine	Amino Acid	Methionine, Cysteine, SAM and Taurine Metabolism
CHEM_100003926	-2.97247	1.43438	-0.0534266	-2.60529	-2.97247	-2.97247	-2.97247	0.966208	-2.97247	-2.97247	-2.97247	-1.2858	-2.97247	-2.97247	-0.832461	-2.97247	-2.97247	0.594634	-2.97247	-1.83441	-2.97247	-1.69056	-2.97247	-2.97247	-2.97247	-0.28275	-2.97247	-2.97247	-2.97247	-2.97247	-2.97247	-2.97247	-2.97247	-2.97247	-0.307806	100003926	(R)-3-hydroxybutyrylcarnitine	Lipid	Fatty Acid Metabolism (Acyl Carnitine, Hydroxy)
CHEM_100003940	-1.37232	1.77668	0.0979279	-1.7033	-1.7033	-1.7033	-1.7033	1.99977	-1.7033	-1.7033	-1.7033	0.506199	-1.7033	-1.03651	0.487249	0.93526	-1.7033	1.40412	-1.42157	-0.208069	-1.7033	-0.599457	-0.11101	0.0973517	-0.372466	2.82224	0.131993	-0.240086	-1.09337	-1.7033	-0.362624	-1.7033	-1.7033	-1.7033	0.00730043	100003940	N-octanoylglycine	Lipid	Fatty Acid Metabolism (Acyl Glycine)
CHEM_100004037	1.28707	-0.416225	-0.560382	0.314249	0.821972	1.85075	0.727301	-0.612867	-1.10116	0.934139	0.112161	0.425867	0.80227	0.0103515	-0.326763	0.222682	0.137478	0.681267	0.778035	0.570855	-0.202629	-0.030851	-1.35581	0.317115	-0.046822	-0.675888	0.609562	0.562277	0.139781	1.39594	1.16544	0.879906	-0.0179423	-0.275845	1.45946	100004037	felinylglycine*	Peptide	Dipeptide
CHEM_100004038	0.851917	-1.00779	0.415097	-0.408934	0.344122	1.7604	0.14565	-0.288663	-0.977616	0.213741	-0.513767	0.314168	0.136664	0.0353205	-0.513709	0.122969	-0.66132	1.33186	-0.0655306	0.331132	-0.639378	0.0269897	-2.1106	0.00363346	-0.585371	0.727994	-0.0944189	0.410714	-0.335798	0.481893	0.165608	0.252077	-0.14344	-0.45274	1.88673	100004038	N-acetylfelinine*	Amino Acid	Felinine Metabolism
CHEM_100004046	0.288986	-0.525067	-0.172615	0.328882	-1.6326	-0.0481157	0.621163	-1.78406	-0.047814	-0.21018	-0.933132	-0.0736039	0.21668	-0.418245	-0.678051	-0.172526	0.371701	0.773989	0.173754	0.0655597	-0.140025	-0.566936	-1.47812	0.040716	-0.2623	-1.47799	0.457499	-0.571688	-0.558054	0.680904	1.00037	0.643699	0.123551	-0.0424444	1.20411	100004046	N-acetylcarnosine	Amino Acid	Histidine Metabolism
CHEM_100004054	-0.260317	0.382825	0.220421	-0.0690314	0.46964	-0.541447	-0.206639	1.16266	-0.213836	-0.124276	0.232766	0	0.263452	0.365758	0.675395	-0.0290362	-0.115927	0.566743	-0.621427	0.610781	-0.00220062	-0.190969	-0.671303	-0.0489765	-0.297752	-0.0618358	-0.280732	-0.272757	0.539269	0.0188862	0.0316388	-0.0846476	0.254458	-0.108743	0.819553	100004054	margaroylcarnitine (C17)*	Lipid	Fatty Acid Metabolism (Acyl Carnitine, Long Chain Saturated)
CHEM_100004059	-1.96869	-0.974718	-0.915202	-1.96869	0.136679	-1.41793	-1.96869	1.1867	-1.96869	-1.96869	-1.96869	-1.96869	-1.96869	-1.96869	-1.96869	-1.96869	-1.96869	-1.96869	-1.96869	0.183156	-1.96869	-1.96869	0.0893714	-0.301203	-1.96869	-1.4007	0.362824	-1.96869	-1.96869	-1.96869	-0.88314	-1.96869	-0.945916	-1.96869	-0.175499	100004059	histidine betaine (hercynine)*	Xenobiotics	Food Component/Plant
CHEM_100004083	-3.0528	-3.0528	-3.0528	-3.0528	-3.0528	-3.0528	-3.0528	-3.0528	-3.0528	-3.0528	-3.0528	-3.0528	-3.0528	-3.0528	-3.0528	-3.0528	-3.0528	-3.0528	-3.0528	-3.0528	-3.0528	-3.0528	-0.226738	-3.0528	-3.0528	-3.0528	-3.0528	-3.0528	-3.0528	-3.0528	-3.0528	-3.0528	-3.0528	-3.0528	-3.0528	100004083	glycohyocholate	Lipid	Secondary Bile Acid Metabolism
CHEM_100004084	-1.75875	-1.75875	-1.75875	-1.75875	-0.173555	-1.75875	-1.75875	-1.75875	-1.75875	-1.75875	-1.75875	-1.75875	-1.75875	-1.75875	-1.75875	-1.75875	-1.75875	-1.75875	-1.75875	-1.75875	-1.75875	-1.75875	-0.738535	-1.75875	-1.75875	-1.75875	-1.75875	-1.75875	-1.75875	-1.75875	-1.75875	-1.75875	-1.75875	-1.75875	-1.75875	100004084	taurohyocholate*	Lipid	Secondary Bile Acid Metabolism
CHEM_100004088	-0.0580406	-0.229338	0.56502	-0.407619	0.50472	0.00228874	-0.763352	0.505247	-0.440273	-0.605127	-0.368531	0.0508038	-0.638624	0.0823019	-0.181878	-0.0467895	-0.261499	0.663896	-0.668501	0.144501	-1.37598	0.940845	0.255791	0.445743	-0.362259	0.487717	0.220827	0.0608309	0.547229	-0.211639	0.722908	0.00447574	0.517722	-1.04039	0.500562	100004088	retinal	Cofactors and Vitamins	Vitamin A Metabolism
CHEM_100004089	0.366107	-1.69998	-0.508994	0.283611	0.440385	-0.50025	0.87903	-1.77894	0.142562	0.488756	0.163123	0.123241	-0.357741	-0.355848	-0.388717	-0.413195	0.173757	-1.26609	0.06959	-0.307192	0.445623	0.464331	0.0459297	-0.382424	0.535127	0.725748	-0.382217	-1.31418	-0.460188	0.383522	0.535787	-0.0432473	-0.245813	-0.152334	-0.213183	100004089	2-hydroxydecanoate	Lipid	Fatty Acid, Monohydroxy
CHEM_100004111	0.349105	-3.79685	0.36631	0.248514	-0.250944	1.33239	-1.74741	-1.98344	-0.31785	0.175749	0.360468	-0.22892	-0.0544688	0.997821	0.19296	0.0568092	-0.757607	-0.815498	0.386917	0.303634	-0.422541	1.33809	-1.82233	-2.95947	1.84141	-0.265054	-1.339	-1.36153	-1.21125	-1.0111	-2.30105	0.754463	-4.02531	-0.761099	1.12799	100004111	4-methylcatechol sulfate	Xenobiotics	Benzoate Metabolism
CHEM_100004112	0.0682182	-1.09208	-1.53659	-1.53659	0.0250314	-0.852612	-0.89741	1.40786	-0.613908	0.0127025	-0.8992	-1.53659	-1.08078	-0.189669	0.569012	-0.766362	-0.0862372	2.60114	-0.495225	0.206001	-0.227763	2.10647	0.509814	-1.53659	0.169516	0.743663	0.0710687	-0.888458	-1.53659	-1.53659	-0.227187	-0.356636	-1.53659	-0.373455	1.5048	100004112	3-methyl catechol sulfate (1)	Xenobiotics	Benzoate Metabolism
CHEM_100004208	-0.332748	-1.63784	-1.63784	-0.613261	0.64494	1.91319	1.32736	-1.63784	0.366398	-0.830456	-1.63784	-1.63784	0.255424	-0.264604	0.128002	-1.63784	-1.63784	0.163085	-0.428319	-1.41786	2.7523	-1.63784	-1.63784	-1.63784	-0.560631	-1.63784	-1.63784	-1.57318	-1.63784	-1.63784	-1.63784	2.08914	-1.63784	1.66994	0.0230364	100004208	guaiacol sulfate	Xenobiotics	Benzoate Metabolism
CHEM_100004216	-0.368527	0.465351	-0.175933	-0.19083	0.232829	-0.244136	0.11699	0.223294	-0.361291	-0.0411833	-0.0692748	-0.543458	-0.604472	-0.219423	0.102631	-0.188171	0.0400583	0.287821	-0.737726	-0.59269	0.00774473	0.254372	-0.0419636	0.504301	-0.457335	0.161066	-0.0423322	-0.161148	0.129595	0.044806	-0.14809	0.137669	-0.00401878	0.198987	0.137538	100004216	pterin	Cofactors and Vitamins	Pterin Metabolism
CHEM_100004227	-0.00892786	-1.36644	-0.772686	-0.648252	-0.394065	-0.975819	0.612329	-1.36644	0.591342	0.484269	-0.102713	-0.157624	-0.907101	-1.36644	-1.36644	-0.256176	0.114344	-1.36644	-0.108434	0.208928	-1.36644	-1.01704	-0.503822	-1.36644	0.690381	0.0384111	-1.06206	-1.36644	-0.108186	0.51171	-0.943172	-0.351226	0.297019	0.305455	-1.36644	100004227	2-aminooctanoate	Lipid	Fatty Acid, Amino
CHEM_100004241	-0.607459	-0.607459	-0.607459	-0.607459	-0.607459	-0.607459	-0.607459	-0.607459	-0.607459	-0.607459	-0.607459	-0.607459	-0.607459	-0.607459	-0.607459	-0.607459	-0.607459	-0.607459	-0.607459	-0.607459	-0.607459	-0.607459	-0.607459	-0.607459	-0.607459	-0.607459	-0.607459	-0.607459	-0.607459	-0.607459	-0.607459	-0.607459	-0.607459	-0.607459	-0.607459	100004241	furosemide	Xenobiotics	Drug - Cardiovascular
CHEM_100004251	-0.225175	-0.0478441	0.52716	-0.168169	-0.405061	-0.118353	-1.49677	1.60031	0.0591084	-0.00076099	-1.00149	-0.716217	1.01428	-0.27164	0.467246	0.325519	0.295458	1.73675	-1.49677	0.134315	-0.199273	-0.984467	-1.02151	-0.26043	-0.573229	-1.49677	0.231654	-0.0359186	-0.196142	-0.455203	-0.400485	-1.49677	0.165772	0.342327	0.470886	100004251	dimethylmalonic acid	Lipid	Fatty Acid, Dicarboxylate
CHEM_100004262	0.0403393	-0.506478	-0.266059	-0.191728	0.498869	-0.608818	-0.255057	-0.76202	-0.537489	0.212512	-0.193853	-0.464717	-0.369445	-0.0161178	-0.245075	0.00151799	-0.487369	-0.0835281	-0.109124	0.612086	0.0256343	0.06393	-0.0724754	-0.420558	-0.216647	-0.315321	-0.290005	-0.0478579	-0.222507	0.0979785	0.38526	-0.110579	-0.59326	0	-0.0448475	100004262	tridecanedioate (C13-DC)	Lipid	Fatty Acid, Dicarboxylate
CHEM_100004284	-0.121495	-0.134273	-0.340294	-0.556239	-0.499066	0.516303	-0.437836	0.483198	0.19202	0.495563	0.127238	-0.0805562	1.3632	-0.669464	-0.0331544	-0.349538	1.07024	0.46491	1.02478	1.2245	0.914898	0.207493	-0.525907	0.167095	0.201189	-0.0162751	-0.269456	-1.31463	-0.527208	-0.127786	-0.677121	-0.797397	-0.0159575	0.863322	-0.0602524	100004284	dimethyl sulfone	Xenobiotics	Chemical
CHEM_100004295	0.138129	-2.8351	0.500584	-1.62828	0.751404	0.363427	-0.593341	-1.02981	-1.74325	-1.35661	-1.19789	-1.09268	1.13375	1.21248	-2.13123	-1.54052	0.217218	-1.25862	0.152201	-0.421338	-0.197074	0.4255	-2.42423	-0.38811	-0.0376516	-1.2857	-1.54652	-1.38164	-1.34115	0.017448	-1.37373	0.221701	-1.43078	0.645722	-2.39726	100004295	2-piperidinone	Xenobiotics	Food Component/Plant
CHEM_100004299	-1.2302	-1.2302	-1.2302	-1.2302	0.529229	-1.2302	-1.2302	1.17381	-1.2302	0.899318	-1.2302	-1.2302	-1.2302	-0.452128	-0.788774	-1.2302	-1.2302	0.636806	0.900798	-1.2302	-1.2302	-1.2302	-1.2302	-1.2302	-1.2302	-0.130647	-1.2302	-1.2302	-1.2302	-1.2302	-0.988073	-1.2302	-1.2302	-1.2302	0.584743	100004299	N-acetyl-1-methylhistidine*	Amino Acid	Histidine Metabolism
CHEM_100004318	-0.489207	-0.481877	-0.208051	-1.05713	-0.515156	-0.620914	-1.01114	0.234685	-1.13421	-0.376704	0.648532	0.0256993	0.362822	1.66796	0.491094	-0.00452532	-0.524667	2.16443	-0.140718	-1.97934	-1.56499	0.998207	-2.14692	-0.812255	0.967417	-1.10747	0.329389	-1.24541	0.074291	-1.71975	0.282822	0.00852325	-0.528985	0.525433	1.4018	100004318	indolin-2-one	Xenobiotics	Food Component/Plant
CHEM_100004322	0.330285	-0.227177	-0.49167	0.395166	1.77821	2.06874	-0.542772	-0.00709548	-0.786703	0.107532	-1.17416	-0.140701	-0.458014	0.649318	0.728272	-0.0421097	-0.418628	1.44133	1.20312	0	0.633735	0.734754	-1.67585	-1.01485	2.53112	-0.0875577	-1.54227	-0.282505	-0.914735	0.416745	-0.97599	-0.288824	-1.83367	1.13301	1.73657	100004322	2-aminophenol sulfate	Xenobiotics	Food Component/Plant
CHEM_100004326	0.0507562	0.299374	-1.75226	-0.150171	-1.0354	0.739325	-0.554399	-0.0702339	-0.289062	-0.430013	0.605561	-0.44032	-0.10776	-0.606792	-0.197632	-0.493982	-0.245631	0.874841	-0.5385	0.122546	-0.701229	-0.580223	-1.75226	-1.75226	0.00723677	-1.75226	0.192464	-1.62707	0.0806652	-1.75226	-1.03078	0.00671624	-1.41446	0.278035	0.360625	100004326	3-acetylphenol sulfate	Xenobiotics	Chemical
CHEM_100004396	-0.748167	1.59846	0	-0.752549	0.8617	-0.0582905	-1.23933	1.04566	-1.79801	-0.328816	-1.07493	-1.251	-2.01094	-0.272623	-0.527739	0.0978709	-1.67285	1.07138	-1.09311	-0.604369	-0.885067	0.174659	-0.594679	-0.727957	-0.583425	0.482728	-0.637062	-0.322233	-0.965167	-1.44142	-0.0822221	-0.870665	-0.365396	-0.180182	1.35914	100004396	3-hydroxyadipate	Lipid	Fatty Acid, Dicarboxylate
CHEM_100004418	0.041016	-0.598358	0.801261	0.446532	2.81857	0.00597912	-0.498854	3.18973	-0.59463	-1.17675	-0.650275	-0.92883	-0.316934	-0.305516	-0.366512	-0.815905	-0.397675	1.58251	-0.47558	-0.498594	-0.638879	1.05305	1.98085	-0.495849	1.19897	2.19746	-1.48322	-0.0881074	-0.977031	-0.259408	-1.53928	-0.0664743	-1.14966	-1.31249	0.794785	100004418	4-hydroxyphenylacetylglycine	Peptide	Acetylated Peptides
CHEM_100004442	-1.20845	-0.79336	0.0906806	-0.864983	-0.0393971	0.128687	-0.298001	0.377845	-0.196805	-0.766619	-0.367194	-0.0334404	0.0329706	0.817494	-0.518666	0.15603	-0.427032	0.0980712	-0.466305	0.505558	-0.597162	0.402717	0.503248	0.581013	-0.156075	-2.33172	0.621337	0.35758	0.216268	-0.724412	0.455131	-0.15319	0.177107	-1.16921	0.43796	100004442	1-arachidonoyl-GPA (20:4)	Lipid	Lysophospholipid
CHEM_100004488	-0.619426	0.147068	-0.173069	-0.337142	-0.0808494	-0.490036	-0.070407	-0.399791	-0.292933	-0.316808	-0.145259	0.118019	-0.492825	0.23957	0.0309191	-0.0337904	-0.111822	0.0744264	-0.176142	0.0167095	0.147515	-0.256606	0.100512	-0.37586	0.0915652	0.274286	-0.433653	-0.215215	0.12491	-0.176894	-0.114523	-0.312923	-0.0242398	0.0299062	-0.12258	100004488	N-monomethylarginine	Amino Acid	Urea cycle; Arginine and Proline Metabolism
CHEM_100004499	-0.623174	1.09218	0.69032	-0.617431	0.879662	0.274218	-0.882724	1.35075	-0.747436	-0.946239	-0.251546	0.00106727	-0.752479	0.452937	0.209108	0.643053	-1.19014	0.896944	-1.07831	0.708631	-0.467568	1.25534	1.02757	-0.112991	0	1.53594	-0.502027	0.372343	-0.181655	-0.577347	-0.406367	-0.719958	-0.145941	-0.982301	1.98661	100004499	6-oxopiperidine-2-carboxylate	Amino Acid	Lysine Metabolism
CHEM_100004523	-0.333865	0.418997	0.419006	0.41375	0.643746	-0.386391	0.58547	-0.389191	0.304898	-0.234708	0.266737	0.302713	-0.22836	1.39639	0.099006	-0.130336	0.0432694	-0.299443	0.906515	0.541769	0.627044	0.270154	0.975187	-0.175492	-0.454617	-0.542935	-0.554548	-0.602355	0.534147	0.725445	-0.0159835	0	0.0964309	0.296012	0.161226	100004523	N-delta-acetylornithine	Amino Acid	Urea cycle; Arginine and Proline Metabolism
CHEM_100004542	-0.0951654	-1.29274	-1.22781	-0.0087373	-0.529025	-0.210499	0.254301	-1.69573	-0.300518	0.289511	-0.667825	-1.05532	-2.61537	-0.943935	-0.523873	-0.424118	-0.108869	-1.14949	0.0195073	-0.163376	0.0934402	-0.86813	-0.843052	-0.322402	0.692818	0.184056	-0.602267	-1.1687	0.481636	0.6504	-0.901909	0.344017	0.255006	0.115178	-0.760953	100004542	2-aminoheptanoate	Lipid	Fatty Acid, Amino
CHEM_100004549	-0.582385	-0.966211	-0.8244	-0.100598	0	-0.740037	-0.213258	-1.49615	-0.288085	-0.0363842	-0.294617	-0.439276	-0.958697	0.605403	0.413027	-0.751288	-0.136594	0.182754	0.504012	-0.789482	0.254909	0.0495475	-0.289471	-0.137065	-0.317304	1.09401	-0.19225	-0.870812	0.319948	0.700637	-0.0102002	0.286477	0.0240293	-0.102321	-0.66402	100004549	5-methylnorleucine	Amino Acid	Leucine, Isoleucine and Valine Metabolism
CHEM_100004555	-1.02392	1.20492	0.59702	0.870313	-2.63516	-2.91592	-1.02681	0.863417	-0.332028	-0.293962	1.48252	0.581115	0.568224	-2.91592	0.657423	-0.789551	0.326042	0.420503	-1.19853	-2.91592	-0.536459	-0.486133	-2.91592	-2.91592	0.0647231	-2.13032	-0.450225	-2.91592	0.458464	-2.91592	-1.26305	-0.314367	-1.37089	1.61781	0.162418	100004555	benzoylcarnitine*	Xenobiotics	Chemical
CHEM_100004601	-0.0475468	-1.97783	-2.2095	-0.968078	-2.2095	-2.2095	-2.2095	-2.2095	-0.972946	-0.248758	0.153333	-1.08736	-2.2095	0.206339	0.0934836	0.435656	-2.2095	0.96808	-2.2095	-2.2095	-0.764247	0.487778	-2.2095	-2.2095	-2.2095	-2.2095	0.550428	-1.24354	-0.806103	-2.2095	0.88059	-2.2095	-2.2095	-2.2095	1.21556	100004601	1H-indole-7-acetic acid	Xenobiotics	Bacterial/Fungal
CHEM_100004635	-0.728482	0.552145	0.0538231	-0.72487	0.167492	0.362778	-0.0243597	0.555428	-0.514792	-0.797325	0.0490305	0.469051	-0.5024	-0.120568	-0.19753	-0.339109	-1.51222	1.36446	0.017833	0.81816	0.301132	1.17693	-1.0097	0.436062	0.177239	0.489787	-0.588143	-0.356656	0.26723	-0.149409	-1.20989	-0.305267	0.2034	-0.296299	0.776529	100004635	methionine sulfone	Amino Acid	Methionine, Cysteine, SAM and Taurine Metabolism
CHEM_100004644	-0.187535	0.73073	0.15047	-0.267221	0.661319	0.790362	-0.569627	0.5248	0.0796239	-0.0145464	-0.192381	-0.32232	-0.0646712	0.180266	0.428414	-0.0975141	-0.222651	1.19742	-0.615924	0.458749	-0.432723	0.163072	-0.0510785	-0.836521	-0.415032	0.535063	-0.725111	0.138665	0.103718	-0.266549	-0.759062	-0.175368	-0.966564	-0.152411	0.964098	100004644	1-methylhypoxanthine	Nucleotide	Purine Metabolism, (Hypo)Xanthine/Inosine containing
CHEM_100005373	-0.0468196	-0.637425	-0.701092	-0.450067	1.88866	-0.0184484	-0.346341	1.25415	-0.344921	-0.0811969	-0.447583	-0.214497	-0.782922	-0.0714967	0.240005	0.203641	-0.155064	0.239732	-0.507555	-0.223957	-0.405288	0.574335	0.822242	-0.689164	0.572757	0.5088	-0.603179	0.585639	-0.67958	-0.279644	0.390394	-0.0775721	-0.547211	-0.496262	1.21675	100005373	fructosyllysine	Amino Acid	Lysine Metabolism
CHEM_100005384	-0.300105	0.966533	0.359207	-0.492073	0.621813	0.125478	-0.313255	1.66027	-0.735223	-0.322715	-0.679326	0.177726	-0.53061	0.726141	-0.11649	-0.238285	-0.255818	1.33451	-0.647573	0.121255	-0.526767	0.482842	-0.0599829	-0.237033	-0.252355	0.126688	-0.723362	0.155525	0.0876261	-0.599836	-0.453046	-0.266653	-0.338153	-0.414731	1.10602	100005384	O-sulfo-L-tyrosine	Xenobiotics	Chemical
CHEM_100005389	0.147284	-1.76704	-1.76704	-1.76704	2.58323	-0.0304862	-1.76704	-1.76704	-1.76704	-0.47027	-1.76704	-1.76704	-1.76704	-1.76704	-1.76704	-1.76704	-1.76704	-1.76704	-1.76704	-1.76704	-1.76704	-0.197217	-1.76704	-1.76704	-1.76704	1.33083	-1.76704	-1.76704	-1.76704	-1.34234	-1.76704	0.245806	-1.76704	-1.38892	-0.635012	100005389	ferulic acid 4-sulfate	Xenobiotics	Food Component/Plant
CHEM_100005391	0.741798	-3.98378	-3.98378	-1.72573	-0.832939	1.7918	0.147518	-3.98378	-0.716436	0.896967	-1.92719	-2.03303	0.0310832	0.109229	0	-0.853962	0.863334	-1.0711	0.569666	0.847803	-0.637743	-3.89372	-3.07254	-3.98378	-0.204292	-3.98378	-2.07231	-1.89355	-3.80941	-3.98378	-1.63162	1.69469	-3.98378	0.991059	-0.797268	100005391	3-(3-hydroxyphenyl)propionate sulfate	Xenobiotics	Benzoate Metabolism
CHEM_100005463	-0.596756	0.642052	0.640544	0.381156	0.716023	0.230996	-0.909246	0.509088	-0.820397	0.0426062	-1.00183	0.00750897	-0.853845	0.221647	-0.256627	-0.369233	-0.855042	1.09504	0.0983527	0.846819	0.0545699	1.40105	-0.67155	0.130227	-0.0937198	1.54716	-1.07158	-1.58368	-0.333526	-1.06947	-0.436137	-0.694595	-0.305482	-0.857917	1.17504	100005463	N-acetylmethionine sulfoxide	Amino Acid	Methionine, Cysteine, SAM and Taurine Metabolism
CHEM_100005466	0.0298065	0.641509	0.492126	-0.130839	0.368814	0.245854	-0.0407475	0.831209	-0.316131	-0.213934	-0.33346	0.323727	-0.0552281	0.365329	0.138064	0.22322	-0.0436987	1.17528	-0.499096	0.586494	-0.268997	0.826878	-0.411351	-0.166137	0.344075	0.128116	-0.286551	0.083385	0.0554517	-0.235098	-0.255749	-0.101333	-0.00308409	-0.158106	1.10679	100005466	N-acetyltaurine	Amino Acid	Methionine, Cysteine, SAM and Taurine Metabolism
CHEM_100005716	-0.350802	0.351518	-0.568625	-0.937085	0.0723975	0.266894	-1.48925	-0.262088	0.0312858	-0.887121	-1.48925	-0.678245	0.103296	-1.48925	0.147168	-0.474636	-0.324158	0.0119528	-1.08727	0.551171	-1.2934	0.704643	-0.817826	0.018115	-1.48925	-0.133695	-0.194539	-0.0793176	-0.0241129	-0.39651	-0.83312	-0.656569	0.00103137	0.0213285	-0.151384	100005716	1-oleoyl-GPG (18:1)*	Lipid	Lysophospholipid
CHEM_100005717	-0.695649	-0.695649	-0.695649	-0.695649	0.0737786	0.0191263	-0.695649	-0.695649	0.193564	-0.695649	-0.695649	-0.695649	0.194612	-0.695649	-0.695649	-0.695649	-0.639984	-0.481868	-0.695649	0.415458	-0.695649	-0.341837	-0.695649	-0.695649	-0.695649	-0.695649	-0.695649	-0.695649	-0.695649	-0.695649	-0.695649	-0.695649	-0.338481	-0.579075	-0.695649	100005717	1-palmitoyl-GPG (16:0)*	Lipid	Lysophospholipid
CHEM_100005814	0.0335409	0.315736	0.698717	-0.595237	-0.1862	1.26506	-0.00456316	-0.379709	-0.385316	-0.591743	0.171915	0.850119	-0.266654	0.419599	-0.0585275	0.460653	-0.165714	0.508901	-0.330376	1.11823	-0.697114	0.0221971	-1.8694	0.437687	0.565954	-0.87013	0.629451	0.842896	1.19829	-0.530086	-0.125838	-0.176911	0.912156	0.144864	1.36786	100005814	N-linoleoyltaurine*	Lipid	Endocannabinoid
CHEM_100005815	0.143217	-0.759656	0.0542509	-2.35455	-2.35455	0.383148	0.144926	-2.35455	-0.817997	-1.0251	0.178964	0.575437	-0.944954	0.00512601	-2.35455	0.0815657	-0.168896	0.18177	-0.445842	0.792418	-2.35455	0.375572	-2.35455	0.460283	0.355096	-2.35455	0.75427	0.388177	1.36842	-0.864886	0.627815	-0.277454	0.991123	-0.33535	1.20516	100005815	N-linolenoyltaurine*	Lipid	Endocannabinoid
CHEM_100005817	-0.415407	-0.505425	0.656952	-0.732005	-0.443725	0.145479	0.0470609	-1.56543	-0.757568	-1.32699	0.375593	0.792468	-0.829265	0.672439	-0.639676	0.175193	-0.510101	0.371937	-1.14472	0.927985	-0.885184	0.340792	-0.822035	1.10065	0.626677	-1.36549	1.42012	1.04714	1.51677	-1.30425	0.753731	0.140893	1.96827	-0.21314	1.04475	100005817	N-arachidonoyltaurine	Lipid	Endocannabinoid
CHEM_100005829	0.457461	-1.13974	0.423231	-0.709456	0.324591	0.124034	0.501057	-0.542885	-0.24626	0.199795	0.23024	1.09935	-0.0071803	0.790695	0.396676	0.182759	0.00564618	-0.188985	0.832905	0.589251	-0.26092	-0.284269	-1.24366	-0.596543	0.742931	-1.59705	0.537365	0.174552	0.315027	0.238013	-0.00567824	-0.145922	0.366686	0.197655	0.939925	100005829	N-myristoyltaurine*	Lipid	Endocannabinoid
CHEM_100005831	0.00378014	-1.11873	0.365103	-1.25963	0.919424	0.416233	0.00431037	0.264401	-0.572746	-0.0118308	-0.395346	0.66995	-0.797745	0.700421	0.518948	0.225491	-0.58751	0.525453	0.00863565	1.14938	-0.487603	-0.0680569	-0.584492	-0.630587	0.664758	-1.70284	-0.138136	-0.298444	0.0575148	0.200853	0.431963	-0.40302	0.160074	-0.474449	1.46726	100005831	N-palmitoleoyltaurine*	Lipid	Endocannabinoid
CHEM_100005850	-1.8061	0.967903	-0.145534	-1.8061	-1.8061	-1.8061	-1.8061	1.88116	-1.8061	-1.8061	-1.8061	-1.8061	-1.8061	-1.8061	-1.60611	-1.8061	-1.8061	1.05331	-1.8061	-1.8061	-1.8061	-1.00678	-1.8061	-1.8061	-1.8061	-0.28093	-1.8061	-1.8061	-1.8061	-1.8061	-1.8061	-1.8061	-1.8061	-1.8061	-0.75254	100005850	3-methylglutarylcarnitine (2)	Amino Acid	Leucine, Isoleucine and Valine Metabolism
CHEM_100005934	-0.816367	1.73034	1.14852	0.401351	0.363824	0.341311	-0.645363	2.73512	-0.802951	-1.62759	0.464454	1.22635	-0.77712	-0.0700326	0.773027	0.350408	-1.5032	1.0424	-1.28112	-0.122718	-0.288486	0.892529	0.26621	0.920055	0.283889	1.37701	-0.318666	0.701425	0.463266	-1.32289	-0.184859	-1.14735	-1.21087	-0.668	1.19716	100005934	5-hydroxymethylcytidine	Nucleotide	Pyrimidine Metabolism, Cytidine containing
CHEM_100005972	-0.920917	0.127989	-1.20897	-2.29867	-0.184996	0.26008	-0.886094	0.164123	-0.956033	0.081527	-2.29867	-2.29867	-2.29867	-0.825071	0.707201	-1.21952	-1.01685	-1.66895	-1.79596	-2.29867	-1.74441	0.956986	-0.679423	0.84778	-0.27563	-0.416497	0	1.36684	-0.180696	-2.29867	0.459083	0.0473117	-0.300212	-0.00302549	-0.0943242	100005972	alpha-CEHC sulfate	Cofactors and Vitamins	Tocopherol Metabolism
CHEM_100005996	0.20144	-0.266836	0.65834	-0.559199	-0.0409915	0.275741	0.825057	-0.957078	0.314726	1.15185	-0.357587	-0.387372	0.0124101	-1.32424	-0.126526	-0.184932	0.244707	-1.37019	0.763502	0.665933	0.326061	-1.2315	-1.51991	-0.0963326	-0.269052	-0.138911	0.00518916	-1.08725	-0.623508	1.39719	-0.298036	0.220239	-0.460845	0.378865	1.27289	100005996	octadecenedioylcarnitine (C18:1-DC)*	Lipid	Fatty Acid Metabolism (Acyl Carnitine, Dicarboxylate)
CHEM_100005998	-0.00433567	-0.165702	1.00696	-0.34257	-1.18467	0.213126	0.880083	0.150099	-0.184232	0.583286	0.159109	-0.255527	0.448041	-0.528471	-0.0863337	0.54427	0.253381	-0.708492	-0.244679	0.988386	0.206985	-0.855404	-1.24232	0.180429	-0.578561	0.176472	0.713286	-0.0283164	-0.0399543	0.789483	-0.00602456	0.40854	0.331669	0.0769302	1.49272	100005998	octadecanedioylcarnitine (C18-DC)*	Lipid	Fatty Acid Metabolism (Acyl Carnitine, Dicarboxylate)
CHEM_100006051	-0.926335	1.69455	1.23901	-0.256592	-0.3471	0.314905	-0.189328	0.879112	-0.160845	-0.485333	-0.0183021	0.964166	-0.473019	-0.447494	1.19719	0.413902	-0.650844	1.08037	-0.577839	0.567138	0.0542318	0.0574428	-1.0913	0.262798	-0.084488	0.845688	0.127218	-0.348276	0.282878	-0.283222	-0.524112	-0.433459	-0.701412	0.211065	1.58538	100006051	myristoleoylcarnitine (C14:1)*	Lipid	Fatty Acid Metabolism (Acyl Carnitine, Monounsaturated)
CHEM_100006089	-0.766628	-0.766628	-0.766628	-0.766628	-0.245068	-0.138791	-0.766628	0.0478465	-0.378984	-0.766628	-0.744743	-0.766628	-0.766628	-0.766628	-0.766628	0.190978	-0.766628	-0.546125	-0.766628	-0.241664	1.57882	-0.0112062	-0.766628	-0.766628	-0.766628	-0.766628	0.954344	-0.766628	-0.766628	-0.766628	-0.766628	0.463069	2.3692	1.94982	-0.766628	100006089	isoeugenol sulfate	Xenobiotics	Food Component/Plant
CHEM_100006095	0.146936	-2.05802	-2.05802	-2.05802	1.84233	1.61813	-0.36744	-1.59946	-2.05802	-0.894019	-2.05802	-1.3017	-0.189593	-0.540702	-2.05802	-0.668549	-0.917942	2.80284	-1.00181	1.65195	-2.05802	0.198567	-1.57537	-2.05802	-0.120779	0.951971	-0.750786	-0.233688	-0.998295	-0.359396	-0.262149	0.556903	-1.00203	0.80061	1.01677	100006095	4-hydroxycinnamate sulfate	Amino Acid	Tyrosine Metabolism
CHEM_100006098	-0.534761	-1.92581	-0.291041	-1.92581	1.95068	-0.562486	-1.34771	2.07233	-0.0615059	-0.961411	-1.92581	-1.92581	-0.936059	0.0664171	0.422888	-1.87974	-1.92581	1.95566	-1.25816	-1.83205	-0.561274	2.04334	1.65924	-1.5455	-1.16951	1.50546	-1.92581	-0.438667	-1.92581	-1.1471	-1.58982	0.013216	-1.92581	-0.831765	1.25917	100006098	3-hydroxypyridine sulfate	Xenobiotics	Chemical
CHEM_100006103	0.303633	-0.297825	-0.681488	-0.542865	-0.682892	-0.546767	-1.69201	-0.472951	-0.255943	0.295064	1.12751	0.189418	0.635925	1.54413	0.220807	1.27026	-0.253991	1.67513	-0.257602	-3.22254	-1.21059	0.58652	-2.36547	-1.24863	-0.0301711	-1.6881	0.511836	-0.74886	0.084463	-2.99273	0.453492	0.305657	-0.99268	0.635928	1.46798	100006103	3-hydroxyindolin-2-one sulfate	Xenobiotics	Food Component/Plant
CHEM_100006106	0.200171	-2.55661	-2.55661	-2.55661	1.68847	-0.142618	-0.77754	0.325997	-1.80301	0.190641	-2.55661	-2.55661	-2.55661	-2.55661	-1.13321	-2.55661	-1.12564	-2.55661	0.595062	0.101016	0.0869695	-2.55661	0.269157	-2.55661	-2.55661	0.438162	-2.55661	-2.55661	-2.55661	0.761162	-2.55661	1.17834	-2.55661	0.721096	-2.55661	100006106	maltol sulfate	Xenobiotics	Food Component/Plant
CHEM_100006108	-0.483454	-2.78948	1.91558	-0.395107	-0.915859	0.0492895	-2.78948	0.928927	-2.78948	-2.78948	0.0945601	-0.0518455	-2.78948	1.0005	-1.31783	-2.78948	-2.78948	-2.23499	-2.78948	-1.39694	-2.78948	1.13317	-2.78948	-1.09701	0.986637	-1.28992	-2.78948	-2.78948	-2.78948	-2.78948	-2.78948	-1.83296	-2.78948	-2.45238	0.189747	100006108	phenylacetylcarnitine	Peptide	Acetylated Peptides
CHEM_100006115	-0.234944	0.679312	0.737366	-0.419175	0.340163	0.737236	-0.508131	1.50384	-0.180025	-0.600771	-0.223511	0.636959	-0.60115	-1.17006	0.0853762	0.134687	-0.596068	1.20656	-0.605467	0.456173	-0.593665	0.885326	-0.496722	-0.199337	-0.943189	0.588754	-0.514064	0.351076	0.296014	-0.200476	0.686131	-0.494534	0.0930765	-0.499441	2.78259	100006115	arabonate/xylonate	Carbohydrate	Pentose Metabolism
CHEM_100006116	-0.109322	-3.37136	-3.37136	-3.37136	0.357318	-3.23427	-3.37136	-1.23594	-3.37136	-3.37136	-3.37136	-3.37136	-3.37136	-3.37136	0.227025	-3.37136	-3.37136	-3.37136	-3.37136	-3.37136	-3.37136	-3.37136	-1.46545	-3.37136	-3.37136	-3.37136	-3.37136	0.0985395	-3.37136	-3.37136	-3.37136	-3.37136	-3.37136	-3.37136	-3.37136	100006116	methyl-4-hydroxybenzoate sulfate	Xenobiotics	Benzoate Metabolism
CHEM_100006119	-1.53095	-1.53095	-1.53095	-1.53095	-1.53095	-1.53095	-1.53095	-1.53095	-1.53095	-1.53095	-1.53095	-1.53095	-1.53095	-1.53095	-1.53095	-1.53095	-1.53095	-1.53095	-1.53095	-1.53095	-1.53095	-1.53095	-1.53095	-1.53095	-1.53095	-1.53095	-1.53095	-1.53095	-1.53095	-1.53095	-1.53095	-1.53095	-1.53095	-1.53095	-1.53095	100006119	21-hydroxypregnanolone disulfate	Lipid	Pregnenolone Steroids
CHEM_100006123	0.863542	-3.12229	-3.12229	1.58969	-1.09916	0.819109	0.447764	-3.12229	0.324233	1.26356	0.192702	0.0846144	1.63866	-1.93818	0.0480095	1.3101	0.76803	0.96938	0.343005	-3.12229	0.381947	-0.233025	-1.40092	-0.35586	-0.241708	0.316059	-1.82631	-1.05828	0.150471	-2.26248	-2.01293	0.108879	-3.12229	-0.110865	-1.14151	100006123	N-acetylhistamine	Amino Acid	Histidine Metabolism
CHEM_100006126	0.877921	-1.47391	-1.91966	-1.87303	2.7261	1.30337	0.96663	-0.274971	0.83982	0.797588	1.33225	-0.878995	-0.122581	-2.87798	0.811409	-1.2404	0.251797	0.583955	-0.152777	-0.36023	1.61308	0.457909	-1.98516	-0.796394	-1.27612	0.849837	-0.304605	-0.64566	-0.843795	0.602659	-2.49318	0.913831	-0.089917	0.0127324	1.06414	100006126	4-vinylguaiacol sulfate	Xenobiotics	Food Component/Plant
CHEM_100006129	-0.220148	0.325893	0.0128609	-0.896178	0.203333	-0.0130285	-1.03366	0.76986	-1.03366	-1.03366	-1.03366	-0.642595	-1.03366	-0.388063	-1.03366	-0.0637932	-1.03366	0.557345	-1.03366	-1.03366	-0.431688	0.0330332	-0.945091	-0.116701	-0.120287	0.5963	-1.03366	-0.196651	-0.711683	-1.03366	-0.617347	-0.333344	-0.928041	-1.03366	0.16055	100006129	vanillactate	Amino Acid	Tyrosine Metabolism
CHEM_100006171	0.95467	3.05267	-1.36525	-2.46907	-1.04555	0.00250831	-2.0076	0.398807	0.698514	-0.569268	-0.811123	-0.773244	0.451224	-2.46907	-2.46907	-0.245731	0.598383	0.63762	-0.770534	-0.439811	1.95865	-0.0793064	-2.46907	-0.142645	-2.46907	-0.791039	-2.46907	-1.36981	-1.25672	0.724004	-2.46907	1.24123	1.36045	1.49699	-0.843779	100006171	eugenol sulfate	Xenobiotics	Food Component/Plant
CHEM_100006205	0.24038	0.592617	-0.471683	-0.349811	-0.86175	-0.312274	-0.0674011	-0.86175	-0.179147	-0.0106519	0.0606693	-0.236382	0.0578896	-0.0638594	0.115554	-0.15293	0.224452	-0.47355	-0.431441	0.115638	-0.187383	0.228149	-0.650823	0.13688	-0.408918	0.27705	-0.480531	0.214314	-0.0945125	0.230256	-0.0333073	0.278413	0.475171	0.0496046	-0.685368	100006205	propyl 4-hydroxybenzoate	Xenobiotics	Benzoate Metabolism
CHEM_100006229	-0.0753051	-0.0753051	-0.0753051	-0.0753051	-0.0753051	-0.0753051	-0.0753051	-0.0753051	-0.0753051	-0.0753051	-0.0753051	-0.0753051	-0.0753051	-0.0753051	-0.0753051	-0.0753051	-0.0753051	-0.0753051	-0.0753051	-0.0753051	-0.0753051	-0.0753051	-0.0753051	-0.0753051	-0.0753051	-0.0753051	-0.0753051	-0.0753051	-0.0753051	-0.0753051	-0.0753051	-0.0753051	-0.0753051	-0.0753051	-0.0753051	100006229	N-acetyl sulfapyridine	Xenobiotics	Drug - Antibiotic
CHEM_100006260	-0.415785	-0.259494	-0.497904	-1.4328	-0.462504	-0.982813	-1.35248	0.282235	-1.40738	-0.490252	1.02883	0.25475	0.289661	1.66421	0.550915	0	-0.345632	2.1806	-0.100575	-3.20687	-1.37992	1.02292	-2.2778	-0.350001	1.16537	-1.23707	0.675436	-0.757874	0.022314	-2.53407	0.143676	0.113204	-0.425535	0.768524	1.42469	100006260	6-hydroxyindole sulfate	Xenobiotics	Chemical
CHEM_100006262	-0.395622	0.0688594	-0.470314	-0.46474	0.684439	1.91656	0	-2.18809	-0.979461	-0.248611	-0.467128	-0.962609	-0.866945	0.647594	0.0514344	-0.547563	-0.871496	-0.20884	0.250382	0.084738	0.0842583	0.400208	0.481689	-0.800152	1.34032	1.51732	-0.987801	0.46748	0.31372	-0.400413	-1.15522	-0.20782	-0.772178	0.174842	1.69614	100006262	4-methoxyphenol sulfate	Amino Acid	Tyrosine Metabolism
CHEM_100006263	0.141306	0.317202	0.0279061	-2.1895	0.00317584	1.05127	0.299281	-0.950382	0.374044	0.718657	-0.0716354	0.350795	-0.21192	-0.694414	-0.729074	-0.693561	0.215294	-2.1895	-0.0785213	-0.322148	-0.378601	0.33476	-1.26256	-0.113691	-1.83357	-0.0278231	-0.710239	0.136254	-0.234833	0.379387	-0.178803	0.606518	-0.515128	0.398995	0.30179	100006263	2,4-dichlorophenol sulfate	Xenobiotics	Chemical
CHEM_100006264	-2.59581	-2.59581	-2.59581	-2.59581	-2.59581	-2.59581	-2.59581	-2.59581	-2.59581	-2.59581	-2.59581	-2.59581	-2.59581	-2.59581	-2.59581	-2.59581	-2.59581	-2.59581	-2.59581	-2.59581	-2.59581	-2.59581	-2.59581	-2.59581	-2.59581	-2.59581	-2.59581	-2.59581	-2.59581	-2.59581	-2.59581	-2.59581	-2.59581	-2.59581	-2.59581	100006264	propyl 4-hydroxybenzoate sulfate	Xenobiotics	Benzoate Metabolism
CHEM_100006361	0.642857	-0.832204	-0.424683	-1.2332	0.299397	1.327	0.135434	-1.2332	-0.526732	-0.778103	0	-0.25442	-1.2332	0.0845138	-1.2332	0.751852	-0.820167	-0.290074	-1.2332	-1.2332	-1.2332	0.068701	-1.2332	0.447523	-0.920944	-1.2332	-1.2332	-0.949301	-1.2332	-0.939539	-1.2332	-1.07845	-1.2332	-0.253605	0.175265	100006361	dopamine 3-O-sulfate	Amino Acid	Tyrosine Metabolism
CHEM_100006363	1.89364	-3.50992	-3.50992	0.199895	3.66135	-3.27247	0.173409	-3.50992	-1.80176	1.51658	-3.50992	-3.50992	-2.05178	-1.20777	0.787112	-3.50992	0.199123	-3.50992	1.34989	1.0444	-0.647627	0.23518	2.17497	-3.50992	1.54024	1.65687	-1.22848	-0.480234	-2.79614	1.19404	-1.14093	1.10777	-3.50992	0.394592	-3.50992	100006363	daidzein sulfate (2)	Xenobiotics	Food Component/Plant
CHEM_100006367	-1.19365	0.467535	0.0407909	-0.373166	-1.62965	-0.988847	0.255839	-0.834252	-0.555289	0.12416	0.00183785	0.641703	-0.868313	0.243191	-0.222128	-0.18553	-0.452427	0.250584	-0.10403	-0.821822	0.0569515	-0.975765	-1.62965	-0.57929	0.329246	0.532735	-0.523754	-0.480534	0.173541	-1.62965	-1.01881	0.201242	-1.05971	-0.933071	0.417861	100006367	3-hydroxyhexanoate	Lipid	Fatty Acid, Monohydroxy
CHEM_100006369	-0.440308	-0.790697	-0.69701	-0.470483	0.265271	-0.466159	-0.998914	0.440833	-0.607632	-0.0745023	0.730882	-0.231714	-0.616565	0.168277	0.656362	1.32892	-0.564165	2.23468	-1.26208	-0.0441336	-1.58483	2.21433	0.554609	-1.58483	0.457063	0	0.126402	-0.543434	-0.410123	-0.965738	0.349768	-1.21572	-1.40974	0.743091	1.97701	100006369	N-carbamoylalanine	Amino Acid	Alanine and Aspartate Metabolism
CHEM_100006370	-0.0854763	-0.66665	-0.346269	-1.07581	0.0484211	-0.124093	0.465337	-1.88989	-0.0645408	0.824367	-0.717425	0.0813098	0	-0.210912	0.289831	-0.413238	-0.00832403	0.21186	0.934102	-0.473217	0.329554	0.198259	0.288287	0.197808	-0.569007	-0.116008	0.409709	0.151573	0.220651	1.03354	0.329568	0.116385	-0.0627984	0.0659628	0.444023	100006370	3beta-hydroxy-5-cholestenoate	Lipid	Sterol
CHEM_100006374	0.734777	-2.68088	-2.68088	-2.68088	1.54221	3.17915	0.501458	-0.318004	-1.85467	0.89348	0.687138	0.821433	-2.68088	-1.77654	-2.68088	-2.68088	-0.680579	-2.10386	0.658729	0.137216	-0.872151	0.00417265	-0.874686	-1.67844	3.20404	-0.502955	-2.68088	-1.08117	-2.68088	2.16374	-2.68088	3.85225	-2.68088	0.0741938	-0.828602	100006374	1,2,3-benzenetriol sulfate (2)	Xenobiotics	Chemical
CHEM_100006375	1.72668	-3.15552	-3.15552	-1.91925	-1.46179	1.22211	0.28949	-3.15552	-0.320515	0.065525	-3.15552	-3.15552	0.103922	-3.15552	0.0946854	-3.15552	0.0497846	-3.15552	1.77672	-3.15552	2.02252	-2.24486	-3.15552	-3.15552	-3.15552	-3.15552	-3.15552	-2.19522	-3.15552	-3.15552	-3.15552	1.04751	-3.15552	1.65173	-3.15552	100006375	3-methoxycatechol sulfate (1)	Xenobiotics	Benzoate Metabolism
CHEM_100006376	1.00786	-0.18785	-1.48492	-1.06877	-0.329957	1.44782	-0.0294782	-1.13728	0.000937315	1.11747	-0.879656	-1.96623	-0.703482	-0.711949	-0.111936	-1.19026	0.342471	-0.255399	0.697093	0.25053	0.500454	-0.804669	-1.76035	-1.44155	-0.000938194	-0.0856743	-1.33725	-0.437059	-0.939928	-0.354171	-1.96623	0.718217	-1.58981	0.839721	0.632797	100006376	3-methoxycatechol sulfate (2)	Xenobiotics	Benzoate Metabolism
CHEM_100006378	0.14412	-1.70369	0.21159	-1.00217	0.980629	0.162633	0.156807	1.60787	0.0824482	1.19134	-1.05699	-0.346444	-0.508545	-0.172639	0.0713623	0.473009	-0.931486	1.10463	0.982248	1.018	-1.8426	1.34877	-0.935171	-0.297914	-0.0201655	1.20649	-0.0709599	-0.362724	-0.816409	-0.839675	-0.200106	0.15711	-0.111563	-0.0959255	1.42185	100006378	N-acetylkynurenine (2)	Amino Acid	Tryptophan Metabolism
CHEM_100006379	-0.320262	1.21145	0.459277	-0.19317	0.532218	0.144213	-0.490251	1.40855	-0.317195	-0.869984	-0.366226	0.101311	-0.507972	0.359412	0.162227	-0.0170706	-0.237279	1.46277	-0.840487	0.421407	-0.187498	0.599615	-1.0236	-0.181227	0.0191056	0.311108	-0.677811	0.155218	0.0777311	-1.0236	-0.489113	-0.217933	-0.0788556	-0.520499	1.24268	100006379	C-glycosyltryptophan	Amino Acid	Tryptophan Metabolism
CHEM_100006430	-0.352513	0.897242	0.337259	-0.19609	0.526128	0.455032	-0.443168	0.627935	-0.576821	-0.363755	-0.585957	-0.0955574	-0.36247	0.250822	0.648955	-0.0685151	-0.564435	1.26165	-0.439704	-0.0338352	-0.36044	0.038877	-0.678078	0.0150805	0.302941	0.301389	-0.510714	0.336561	-0.157293	-0.358947	-0.56673	-0.387216	-0.304043	-0.0895271	0.912861	100006430	arabitol/xylitol	Carbohydrate	Pentose Metabolism
CHEM_100006435	-0.0549331	0.558446	0.0523847	0.0570648	0.252927	-0.302233	-0.223947	0.444695	-0.308788	-0.407586	-0.17343	0.355077	-0.191236	0.170003	0.0833067	0.0990457	0.178706	0.0631304	-0.623401	-0.430832	-0.315905	-0.044702	-0.265095	-0.159795	-0.231732	0.522086	-0.212812	-0.360655	-0.00765098	-0.589671	-0.37583	-0.15856	-0.0179455	-0.140652	-0.053052	100006435	N-acetylglucosamine/N-acetylgalactosamine	Carbohydrate	Aminosugar Metabolism
CHEM_100006614	-2.29526	2.5794	0.763081	-0.634709	-2.29526	0.285898	-0.938003	2.56834	-2.29526	-1.11026	-0.742542	-2.29526	-2.29526	-0.844828	0.428434	-0.56602	-1.21698	1.73627	-2.29526	0.128285	-2.29526	-0.110896	-2.29526	-0.56942	-1.28661	1.76043	-1.81359	0.208101	-0.477045	-1.00186	-1.257	-0.99533	-1.18337	-1.2109	1.77956	100006614	adipoylcarnitine (C6-DC)	Lipid	Fatty Acid Metabolism (Acyl Carnitine, Dicarboxylate)
CHEM_100006627	-0.419212	2.95729	0.885073	-0.249728	-0.0803547	0.415097	-0.831972	2.52945	-0.805134	-0.563462	-0.498657	0.0627682	-0.619313	0.0395581	0.630513	0.702533	-1.2243	1.96387	-1.3325	0.449146	-0.470366	0.294142	-1.3325	-0.715458	0.165381	1.48767	-1.13167	-0.245788	-0.64245	-0.369164	-0.577932	-0.399314	-0.667562	-1.00003	1.87877	100006627	suberoylcarnitine (C8-DC)	Lipid	Fatty Acid Metabolism (Acyl Carnitine, Dicarboxylate)
CHEM_100006633	0.378638	-2.09522	0.29347	0.100073	1.85095	-0.552351	-0.83995	1.57605	-1.41941	-0.91417	-0.576667	-1.43428	0.815068	1.06924	-1.32509	-0.868128	-1.11239	0.634142	-1.17998	0.27911	-2.18922	0.74119	0.881262	-1.82007	0.686349	0.940957	-1.88937	-0.996163	-2.18064	-0.986986	-2.0578	0	-2.57651	-1.15152	0.339938	100006633	4-hydroxyphenylacetate sulfate	Amino Acid	Tyrosine Metabolism
CHEM_100006641	-3.6374	-3.6374	-3.6374	-3.6374	-2.89874	-3.6374	-3.6374	-3.6374	-3.6374	-3.6374	-3.6374	-3.6374	-3.6374	-3.6374	-3.6374	-3.6374	-3.6374	-3.6374	-3.6374	-3.6374	-3.6374	-3.6374	-1.82452	-3.6374	-3.6374	-3.6374	-3.6374	-3.6374	-3.6374	-3.6374	-3.6374	-3.6374	-3.6374	-3.6374	-3.6374	100006641	glycochenodeoxycholate 3-sulfate	Lipid	Primary Bile Acid Metabolism
CHEM_100006644	1.06405	-2.5443	-2.5443	-2.5443	1.14075	-1.81625	-2.5443	-2.5443	-1.86433	-2.5443	-2.47155	-2.5443	-2.5443	-1.622	-0.0782166	-2.5443	-1.37767	-2.31846	-0.668041	-2.5443	-2.5443	1.0221	-2.5443	-2.25693	-2.5443	-1.26246	-1.70457	0.861503	-2.5443	-2.5443	-0.140335	-0.33519	-2.5443	-0.0178432	-2.5443	100006644	taurodeoxycholic acid 3-sulfate	Lipid	Secondary Bile Acid Metabolism
CHEM_100006726	-0.524617	0.687957	-0.114738	-0.636428	0.490865	-0.734763	-0.520424	-1.03025	-1.10035	-0.916411	-0.269278	0.0731266	-1.16382	0.518899	-0.273663	-0.40938	-0.215417	0.283401	-0.396224	-0.202226	-0.337259	0.60737	0.0889865	0.169715	0.578989	0.344866	-0.21205	0.254292	0.367034	-0.370233	-0.260533	-0.144401	0.0606862	0.0118446	-0.00695141	100006726	linoleoyl ethanolamide	Lipid	Endocannabinoid
CHEM_100006730	0.595836	-0.932104	0.363259	-1.50565	0.318605	1.03337	0.36652	1.52018	0.269715	-0.653618	0.174351	0.329054	0.137976	0.589049	0.451787	-0.360898	-0.127284	1.20067	-1.05736	1.03183	-0.0279236	0.823342	-1.1957	-1.23632	1.32683	-0.419283	-0.662183	-0.307601	-0.71649	-0.603543	-1.48079	-0.511341	-1.45638	0	1.33307	100006730	indoleacetylglycine	Amino Acid	Tryptophan Metabolism
CHEM_100008928	0.74488	0.903602	-0.444769	1.40263	-0.734593	0.98741	-0.490016	0.00448788	-0.942917	-0.763828	-0.410614	-0.518018	-0.946311	0.0602141	1.28722	0.882384	-0.94565	0.802934	-1.10921	0.349413	0.527053	1.37021	-1.19188	0	-1.02235	0.641555	0.430958	0.0384976	-0.271065	-1.088	-0.875625	-0.394206	-0.62039	-0.769103	0.965967	100008928	2-hydroxybutyrate/2-hydroxyisobutyrate	Amino Acid	Glutathione Metabolism
CHEM_100008929	-0.067515	0.313951	0.0534745	0.759464	0.0658658	-0.222111	-0.187044	-0.123834	-0.813237	-0.309401	0.0530449	0.0176994	-0.180127	-0.10776	-0.813237	0.132522	-0.297495	0.268211	-0.123695	-0.262031	-0.27346	-0.335825	-0.735423	-0.103829	0.169556	0.140601	-0.580675	-0.294585	-0.125863	-0.12404	-0.200813	-0.260508	-0.482342	-0.481274	0.677032	100008929	2-methylcitrate/homocitrate	Energy	TCA Cycle
CHEM_100008930	-0.21173	0.868645	-0.0721105	0.242189	0.227576	-0.338844	-0.144248	0.11954	-0.153336	-0.59369	0.0866049	-0.141688	-0.176201	0.24345	0.240332	-0.23369	-0.708675	0.362082	-0.308408	0.278403	0.0167326	0.11311	-0.00903167	0.547668	0.283233	-0.103142	0.444433	0.473699	0.157797	-0.195997	-0.0748021	-0.0332471	-0.269308	-0.0397355	-0.0803312	100008930	oleate/vaccenate (18:1)	Lipid	Long Chain Monounsaturated Fatty Acid
CHEM_100008932	1.23462	-3.02714	2.05514	0.85058	0.934365	1.20079	0.237961	-0.665846	-0.325435	-1.16916	0.862196	0.455183	0.838454	2.25097	-0.249628	-0.311658	-0.268839	0.193389	0.0619598	0.387061	0.368971	2.46365	-1.63459	0.316287	2.10944	-1.02536	-1.05377	-0.486687	-0.591954	-0.930589	-1.7192	0.344575	-1.70079	-0.437435	1.01872	100008932	phenylacetyltaurine	Peptide	Acetylated Peptides
CHEM_100008933	0.336749	-0.853786	-0.598638	-0.772299	0.492871	-0.345842	-0.405556	-0.45008	-0.17287	-0.511049	-0.255454	-0.0699948	0.127691	0.63148	0.154072	-0.17865	-0.281662	0.211105	-0.00667303	0.233257	0.194579	0.135932	0.327957	-0.435469	-0.0775013	-0.265409	0.00662879	-0.461049	0.258981	-0.034951	-0.490718	-0.526706	-0.246643	-0.436022	-0.802138	100008933	3-hydroxystearate	Lipid	Fatty Acid, Monohydroxy
CHEM_100008934	0.361571	-0.533782	-0.2402	-0.243059	0.0205708	-0.0307622	0.667914	-0.799204	0.473045	0.504985	0.0227839	-0.0548806	-0.342299	-0.180039	-0.555036	0	0.0339702	-0.462902	0.545408	-0.0901516	0.344718	-0.151117	-0.0960799	-0.0435308	0.092968	-0.588421	0.019649	-0.805621	-0.140875	0.6653	0.14919	0.271325	0.225549	0.178601	0.0456304	100008934	2-hydroxylaurate	Lipid	Fatty Acid, Monohydroxy
CHEM_100008948	-1.45114	-1.45114	-1.45114	-1.45114	0.159652	-1.45114	-1.45114	-1.45114	-1.45114	-1.45114	-1.45114	-1.45114	-1.45114	-1.45114	-0.190075	-1.45114	-1.45114	-1.45114	-1.45114	-1.45114	-1.45114	-1.45114	-1.45114	-1.45114	-1.45114	-1.45114	-1.45114	-1.45114	-1.45114	-1.45114	-1.45114	-1.45114	-1.45114	-1.45114	-1.45114	100008948	enalapril	Xenobiotics	Drug - Cardiovascular
CHEM_100008962	0	0	0	0	0	0	0	0	0	0	0	0	0	0	0	0	0	0	0	0	0	0	0	0	0	0	0	0	0	0	0	0	0	0	0	100008962	amoxicillin	Xenobiotics	Drug - Antibiotic
CHEM_100008963	0	0	0	0	0	0	0	0	0	0	0	0	0	0	0	0	0	0	0	0	0	0	0	0	0	0	0	0	0	0	0	0	0	0	0	100008963	azithromycin	Xenobiotics	Drug - Antibiotic
CHEM_100008998	0.558274	-0.14376	-0.0492991	0.115972	0.148246	0.0552505	-0.53573	-0.339062	0.405459	0.338335	-0.468295	-0.274562	-0.0832575	0.497161	0.635781	-0.481155	0.688381	0.161536	-0.370854	-0.40507	-0.224127	0.118742	-0.700472	-0.0167775	-1.62247	0.591379	-1.11594	0.923173	0.571591	0.550455	-0.883338	0.409587	0.349257	-1.80609	0.497437	100008998	gamma-tocopherol/beta-tocopherol	Cofactors and Vitamins	Tocopherol Metabolism
CHEM_100009042	-0.404728	-0.579058	-0.399911	-1.45375	-0.398216	-0.960432	-1.22978	0.271608	-1.1567	-0.578806	1.18667	0.498074	0.390433	1.60539	0.555161	0.338471	-0.293471	1.97903	0.0771091	-3.47321	-1.17845	1.18395	-2.34648	-0.237792	0.992924	-0.753236	0.674096	-0.706085	0.100988	-2.41967	0.155785	-0.168919	-0.310097	0.838162	1.14694	100009042	5-hydroxyindole sulfate	Amino Acid	Tryptophan Metabolism
CHEM_100009043	-0.850496	-0.433953	-0.334393	-2.57483	-1.95775	-0.826445	-2.57483	-0.043722	-1.1547	-0.624975	0.676066	0.313126	-0.0812943	0.804122	0.276977	0.350884	-0.551617	1.49824	-0.0858286	-2.57483	-1.17027	0.449836	-2.57483	-0.0385805	0.590789	0.689292	0.320976	-0.778469	-0.462789	-2.57483	-0.29033	-0.139155	-0.261689	0.558583	0.582514	100009043	7-hydroxyindole sulfate	Amino Acid	Tryptophan Metabolism
CHEM_100009045	0.558747	-2.47518	1.4426	-0.140928	-0.194284	-2.47518	0.365451	-0.318581	-1.14373	-1.19788	-0.501466	-2.47518	-2.47518	0.703167	-0.826684	-0.687206	-0.816422	-2.47518	-0.563593	-2.47518	-0.299706	0.734176	-2.47518	-0.55556	1.06212	-2.47518	-2.47518	-2.47518	-2.47518	-2.47518	-2.47518	-2.47518	-2.47518	-1.19478	-2.47518	100009045	phenylacetylglutamate	Peptide	Acetylated Peptides
CHEM_100009082	-0.0876685	0.486893	-0.333995	-0.380994	1.35442	0.49084	-0.321319	1.63371	0.341963	-0.607416	-0.50734	-0.66931	-0.033218	0.349422	0	-0.159786	-0.364864	0.344412	-0.489855	0.977942	-0.32224	1.08614	0.292075	0.287762	-0.708278	-0.87246	0.0787251	0.566832	0.339934	-0.175046	0.0619248	-0.376432	-0.242584	-0.0585848	0.0908834	100009082	1-linoleoyl-GPA (18:2)*	Lipid	Lysophospholipid
CHEM_100009227	-0.00536583	0.736357	-0.273237	-1.23711	0.101889	0.0561258	-1.23711	-1.23711	0.123858	-1.23711	-1.23711	-0.352016	-0.424373	-0.716827	-0.00733811	-0.750641	-1.20152	0.306895	-1.23711	1.09524	-1.23711	0.674361	-1.23711	0.234448	-0.790409	-0.339437	0.362596	0.227698	0.876297	-0.767044	-1.23711	-0.420533	0.498177	0.338655	-0.0332484	100009227	1-linoleoyl-GPG (18:2)*	Lipid	Lysophospholipid
CHEM_100009231	-0.130792	0.194984	-0.354048	-0.00127936	-0.421375	-0.0154236	0.0366009	0.208139	0.240515	-0.221001	-0.168895	0.0593224	-0.337726	-0.176182	0.410308	0.272087	0.216546	0.00673564	-0.429969	-0.0141186	0.121081	0.920969	0.0762783	0.186551	-0.21405	0.818891	0.301468	-0.529981	-0.00604675	-0.0208109	0.495185	-0.139382	0.181276	-0.399429	0.29745	100009231	gamma-glutamylserine	Peptide	Gamma-glutamyl Amino Acid
CHEM_100009232	0.10753	-0.790801	-0.267087	0.287866	-0.452597	-0.303396	0.469525	-0.333735	-0.0337824	0.360191	0.289634	0.20671	0.45076	-0.473861	-0.214749	-0.17327	0.262597	-0.315063	0.253733	-0.145319	-0.126927	0.11775	-0.448524	-0.192527	0.15934	-0.465518	0.409615	-0.241144	-0.189339	0.462073	0.349079	0.401612	-0.128376	-0.131698	-0.277294	100009232	thioproline	Xenobiotics	Chemical
CHEM_100009233	0.0797972	-0.586039	0.578047	-0.199621	0.113534	0.157774	0.0584779	-2.81761	-0.329958	0.0905045	0.362142	-1.64432	0.238027	0.516516	-1.35548	0.0742835	-0.965646	-1.42849	-0.242609	0.285837	-0.179492	0.607371	0.826834	1.09159	-0.643039	-0.204568	0.0673196	-2.83717	0.810965	-0.0920962	-0.514385	0.778683	-0.032511	0.0297102	-1.51821	100009233	palmitoylcholine	Lipid	Fatty Acid Metabolism (Acyl Choline)
CHEM_100009240	0.0616445	-1.55291	2.10271	-0.340904	0.466981	0.192056	0.377491	-1.55291	-1.01636	-1.55291	-0.14851	-0.0676722	0.13796	1.88964	-0.440906	-1.55291	0.537489	-0.580206	-0.281378	-1.49962	1.60434	1.2766	-1.55291	-0.179892	0.674104	-1.05124	-1.55291	0.792491	-0.250892	-0.608263	-1.55291	0.24718	-1.55291	-0.994757	0.0947043	100009240	phenylacetylalanine	Peptide	Acetylated Peptides
CHEM_100009271	-1.21093	1.93948	1.22231	-0.26036	0.108181	-0.14717	-1.55963	2.29544	-0.81853	-1.20063	-0.507933	0.778706	-0.54769	-0.143075	1.01015	-0.0108504	-0.568762	1.47967	-1.57814	0.532075	-0.177035	0.850871	-0.944544	-0.235492	-0.221792	1.22287	-0.498122	-0.628757	0.0938513	-1.1189	-0.48911	-1.03978	-0.777306	-0.557799	1.35729	100009271	(S)-3-hydroxybutyrylcarnitine	Lipid	Fatty Acid Metabolism (Acyl Carnitine, Hydroxy)
CHEM_100009328	-0.142584	-2.74382	-2.17446	-2.21884	1.92896	-0.0327763	-1.37502	2.28202	-1.59675	-0.438405	0.060816	-1.05889	-1.47451	-0.347901	0.815878	0.681669	-1.21264	1.5019	-0.300971	-0.479444	-0.932474	1.90388	1.46256	-2.01722	1.1702	1.62229	0.559559	0.0471758	-2.25888	-0.7946	0.0741865	-0.297092	-2.74317	-0.354495	2.91053	100009328	furaneol sulfate	Xenobiotics	Food Component/Plant
CHEM_100009329	-0.341414	0.830483	1.30173	-0.605353	-1.68285	1.73905	-0.257807	1.50866	-0.417221	-0.35066	0.0140536	1.0612	0.544633	0.280074	-0.738537	0.412612	-0.507691	1.36257	-0.505556	0.774522	-0.554127	0.777686	-1.13132	0.148017	-1.54813	-1.21168	-0.141244	0.00929164	0.751922	0	-0.219769	-0.0683624	0.0676436	-0.332418	1.58444	100009329	ascorbic acid 2-sulfate	Cofactors and Vitamins	Ascorbate and Aldarate Metabolism
CHEM_100009331	0.143766	-0.984675	0.182128	-0.105832	0.117534	0.0437427	0.102627	-2.67858	-0.0211736	0.225914	0.252311	-1.54825	0.573812	0.386656	-1.44167	0	-0.836822	-1.4977	0.00940935	-0.0155188	-0.138993	0.323455	0.627385	0.776374	-0.779923	-0.608818	-0.318975	-2.67858	0.343022	0.191127	-0.999174	0.853579	-0.64578	0.193649	-1.50822	100009331	oleoylcholine	Lipid	Fatty Acid Metabolism (Acyl Choline)
CHEM_100009332	-0.248708	-0.74365	0.641183	-0.232547	-0.277336	0.127254	0.15831	-3.05563	-0.344137	-0.232865	0.733854	-0.97404	0.257593	0.944626	-1.18925	0.641476	-0.960506	-1.1119	-0.294113	0.409211	-0.241214	0.832571	1.56849	1.56821	-0.0786562	-0.649428	0.809559	-2.30557	1.27967	-0.236162	0.0520206	0.672596	0.615304	-0.133311	-1.17439	100009332	arachidonoylcholine	Lipid	Fatty Acid Metabolism (Acyl Choline)
CHEM_100009333	0.188719	-0.173528	1.13163	0.325631	-0.639301	0.236087	-0.283664	-1.8483	-0.0820313	0.160516	0.500327	-0.639641	0.691357	0.876315	-1.8483	-0.0796721	-0.421632	-1.19224	-1.84544	0.954252	-1.69814	0.855494	0.6357	0.818245	0.0809386	0.541165	-0.637928	-1.8483	1.23682	-0.95725	-0.83679	0.94033	0.73952	-0.217006	-0.86788	100009333	docosahexaenoylcholine	Lipid	Fatty Acid Metabolism (Acyl Choline)
CHEM_100009393	-1.05748	1.10907	0.312466	-0.750198	-0.272393	0.725395	-0.0710215	0.707572	-0.833187	-0.336167	-0.24363	0.839363	-1.3764	-1.04031	-0.766959	-0.25705	-0.880743	0.477755	-1.36345	0.688653	-1.0115	0.604066	-0.299111	1.14133	0.15135	0.0841847	0.216292	0.32633	0.981322	-0.227576	0.273571	-0.369621	0.499225	-0.616374	0.754987	100009393	hexadecatrienoate (16:3n3)	Lipid	Long Chain Polyunsaturated Fatty Acid (n3 and n6)
CHEM_100009394	-0.670803	1.06326	-0.0420672	-0.286573	-0.263048	-0.22763	0.043109	-0.219138	-0.811417	-0.749098	-0.0399635	0.249891	-0.876053	0.0353483	-0.319931	-0.450592	-0.792917	0.254077	-0.50933	-0.0044646	-0.233117	-0.0772169	-0.368361	0.662761	0.615455	0.0865335	0.348871	0.386717	0.486662	-0.453049	0.177858	-0.0427544	0.00444476	-0.439668	0.213521	100009394	hexadecadienoate (16:2n6)	Lipid	Long Chain Polyunsaturated Fatty Acid (n3 and n6)
CHEM_100009406	-0.565862	1.10141	0.544477	-0.398497	-0.350732	-0.223552	-0.276506	0.234897	-0.362701	-0.498862	-0.0219979	0.736084	-0.36366	-0.223413	0.632857	0.179373	-0.657291	0.619064	-0.658234	0.280514	-0.177448	-0.019823	-1.06749	0.340433	-0.163965	0.435321	0.0532224	-0.373555	0.229449	-0.263742	-0.338275	-0.48166	-0.362309	0.0585393	0.749092	100009406	palmitoleoylcarnitine (C16:1)*	Lipid	Fatty Acid Metabolism (Acyl Carnitine, Monounsaturated)
CHEM_100009407	-0.220713	2.40908	0.657411	-0.291551	-0.102198	0.33334	-1.41395	2.1711	-0.496381	-0.3488	-0.531951	-0.221731	-0.236629	0	0.364383	0.197724	-1.14256	1.76962	-1.11178	0.423747	-0.806901	0.0719132	-1.41395	-1.41395	-0.0285937	1.42988	-0.519697	-0.151362	-0.397316	-0.43457	-0.568743	-0.346647	-0.939347	-0.172945	1.7023	100009407	pimeloylcarnitine/3-methyladipoylcarnitine (C7-DC)	Lipid	Fatty Acid Metabolism (Acyl Carnitine, Dicarboxylate)
CHEM_100009413	0.481242	-1.30944	-1.30944	-1.30944	-0.121817	0.553241	-1.30944	0.176107	-0.468053	0.395864	-1.30944	-1.30944	-1.30944	-0.479813	0.00833135	-1.30944	-0.160473	-1.30944	-0.136202	-0.501704	-0.264509	-1.30944	-1.30944	-1.30944	-0.0718042	-1.30944	-1.30944	-1.30944	-1.30944	-1.30944	-1.30944	-0.108415	-1.30944	-0.37003	0.124358	100009413	4-acetamidobenzoate	Xenobiotics	Chemical
CHEM_100010895	-0.408711	1.21901	0.278309	0.405816	-0.634852	-0.57087	0.034853	1.8033	-0.38471	-0.192309	-0.683088	0.494982	-0.269308	0	0.952938	0.812172	-0.363608	0.423534	-0.604992	-0.560116	0.46152	-0.921694	-0.144555	1.17406	-1.07058	-0.396284	-0.271494	-0.764211	0.49832	-0.121628	-0.0561478	0.692532	-0.289825	0.0705907	-0.22224	100010895	2'-O-methylcytidine	Nucleotide	Pyrimidine Metabolism, Cytidine containing
CHEM_100010896	-0.0315118	1.44865	0.346609	0.424091	-0.501671	-0.842195	-0.451036	2.91662	-0.521681	-0.613111	-0.775467	0.544295	-0.352643	-0.157889	1.24965	1.0921	-0.321861	0.646604	-0.847425	-0.749526	0.455137	-0.939099	0.0924952	1.33539	-1.38512	-0.904732	-0.537625	-0.53014	0.393095	-0.143345	-0.0697256	0.566479	-0.365588	-0.192462	-0.377758	100010896	2'-O-methyluridine	Nucleotide	Pyrimidine Metabolism, Uracil containing
CHEM_100010900	0.413636	0.386734	0.890718	0.575954	0.273868	0.350648	-0.305899	-0.441727	-0.229548	-1.65252	0.216738	-0.388169	-0.386679	0.973361	-0.956034	0	-0.776694	0.829511	-0.661619	-0.464729	-0.255302	1.50828	-1.53239	-0.420134	1.40432	-0.608079	-0.660663	-0.344742	-0.920276	-1.49992	-1.10202	-0.4848	-1.65252	-1.26913	0.122592	100010900	phenylacetylserine	Peptide	Acetylated Peptides
CHEM_100010955	0.543119	-1.30236	-0.837554	-0.24501	-0.475171	-0.994762	1.48298	-1.01047	0.875386	0.410961	0.00200375	-1.36534	0.90809	-0.766659	0.766463	-0.382428	-0.449403	-0.824028	0.0788095	1.17853	-2.04316	-1.26546	-0.557462	-0.81248	-0.577991	-2.29781	0.351408	-0.577655	-0.526609	0.593358	0.741824	0.590124	0.33198	0.531965	-0.756143	100010955	perfluorooctanesulfonate (PFOS)	Xenobiotics	Chemical
CHEM_100010957	-0.043431	-0.124977	-0.18882	0.134725	0.448351	-0.0714909	0.157345	-0.587016	-0.134821	-0.13807	0.152576	0.419076	0.0181114	0.525575	-0.153635	0.232731	0.122739	-0.213289	-0.277171	-0.414902	0.121926	0.0732347	-0.0887964	0.0760358	0.353901	-0.816378	0.0776626	0.0450115	0.258127	0.131052	0.226878	0.0211802	0.0951982	0.33886	0.176081	100010957	5-hydroxymethyl-2'-deoxycytidine	Nucleotide	Pyrimidine Metabolism, Cytidine containing
CHEM_100015637	-0.0674142	-0.21108	-0.0134288	0.19278	-0.149373	0.0632109	-0.292402	0.302454	0.0939451	-0.228513	0.011634	-0.163256	0.103004	0.525849	-0.143895	-0.441875	-0.15905	0.300473	0.178845	0.842548	-0.246366	0.616735	-0.00590127	0.350369	-0.262392	-0.190398	0.418028	-0.0518515	0.744736	-0.132849	0.0336479	-0.164404	0.251563	-0.315599	-0.120413	100015637	2-hydroxybehenate	Lipid	Fatty Acid, Monohydroxy
CHEM_100015638	0.27885	-0.196292	0.254381	0.327877	0.136746	-0.055266	0.0223314	-0.192902	0.134553	-0.0818381	-0.153547	-0.00623997	0	0.306488	-0.223434	-0.326145	-0.0403636	0.0158875	-0.0240794	0.599332	-0.672867	0.448017	0.00734847	0.364459	0.275033	0.0514229	0.529395	0.0541139	0.605623	-0.283865	0.350362	0.120544	0.0974131	-0.248008	-0.411064	100015638	2-hydroxynervonate*	Lipid	Fatty Acid, Monohydroxy
CHEM_100015641	-0.606347	-1.13421	-1.13421	-1.13421	-1.13421	-0.753779	-1.13421	-1.13421	0.410868	-0.14807	-0.18459	0.307557	0.0261801	-1.13421	-1.13421	0.143316	-0.167738	-1.13421	0.586321	0.33475	-1.13421	0.371522	-1.13421	0.756292	-0.6348	0.282709	0.153354	-0.476535	-0.387695	0.0476827	0.780498	-0.615732	-0.0498573	-0.206785	0.0170969	100015641	N-oleoylserine	Lipid	Endocannabinoid
CHEM_100015643	-0.909529	-0.909529	-0.909529	-0.718824	-0.242421	-0.432289	-0.909529	-0.909529	-0.560172	-0.909529	-0.909529	-0.909529	-0.909529	-0.909529	-0.909529	-0.104952	-0.382065	-0.909529	-0.909529	-0.909529	-0.652618	-0.909529	-0.909529	-0.296007	-0.658264	-0.0463043	0.0473022	-0.909529	-0.909529	-0.909529	-0.154523	-0.830907	0.0442548	-0.504087	-0.909529	100015643	sphingadienine	Lipid	Sphingolipid Synthesis
CHEM_100015656	0.0163916	-1.14573	-1.14573	-0.131296	-1.14573	-1.14573	-0.0166647	-0.604048	-0.0827791	0.759315	-0.383613	-0.214273	-1.14573	-1.14573	-1.14573	-1.14573	-1.14573	-1.14573	-0.34401	-0.0689527	0.355759	-1.09152	-1.14573	-1.14573	-0.530102	0.120579	-1.14573	-1.14573	-1.14573	0.0261882	-0.897948	-0.343697	-1.14573	-1.14573	-1.14573	100015656	hydroxystearate sulfate	Lipid	Fatty Acid, Monohydroxy
CHEM_100015666	-0.604023	0.386936	-0.15177	-0.128271	-0.131063	-0.268224	0.202772	1.00765	-0.596492	-1.28672	-0.377983	0.197047	0.00355743	0.461636	-0.111591	-0.102248	0.212713	0.557195	-0.673626	1.14393	-0.629773	1.20228	-0.0370442	-0.550219	0.160254	-0.0480225	-0.0700545	-0.562811	-0.31008	-0.783725	-0.650182	-0.917023	0.0512962	-0.62371	-0.375652	100015666	glycerophosphoserine*	Lipid	Phospholipid Metabolism
CHEM_100015723	0.0902939	-0.652712	-0.302621	-0.11694	0.0112826	0.343203	0.164736	-0.275144	0.285497	-0.0562361	-0.0935855	0.377003	0.192016	-0.446372	-0.469683	0.256252	-0.183697	-0.652712	-0.479329	0.0432888	-0.356785	0.216037	-0.490483	-0.16835	0.362968	-0.366513	0.321911	-0.21098	0.0713084	0.202764	0.702276	-0.308944	0.174814	-0.00424289	0.604796	100015723	hexadecasphingosine (d16:1)*	Lipid	Sphingosines
CHEM_100015759	-0.180761	-0.858314	0.495714	-0.109381	-0.113049	0.377491	0.206193	-2.87273	-0.0432909	0.0468949	0.384637	-1.60615	0.450586	0.73125	-1.50726	0.34064	-0.837902	-1.6346	-0.236899	0.267771	-0.136257	0.425012	1.12898	0.96991	-0.390012	-0.494904	0.109374	-2.87273	0.934109	0.0111404	-0.645814	0.788252	0.161251	0.0929299	-1.35669	100015759	stearoylcholine*	Lipid	Fatty Acid Metabolism (Acyl Choline)
CHEM_100015760	0.051149	-0.75073	0.285594	-0.332568	0.0552217	0.239008	0.0156545	-3.21413	-0.16454	0.132981	0.227558	-1.79485	0.147991	0.490253	-1.3551	0.0973784	-0.82069	-1.55164	0.0886644	0.192323	-0.0159034	0.5553	0.508418	0.970841	-0.674404	-0.318426	-0.1101	-3.09919	0.87577	0.237665	-0.879985	0.816667	-0.138937	0.319112	-1.38417	100015760	linoleoylcholine*	Lipid	Fatty Acid Metabolism (Acyl Choline)
CHEM_100015762	-0.90811	1.28976	-0.359719	-0.39888	0.14879	-0.5207	-0.534979	0.152096	-2.10976	-1.83881	-0.450415	-0.360987	-2.25146	0.214723	0.505045	-0.0607505	-2.25146	0.545038	-1.22484	-0.816548	-0.284669	1.1124	0.15138	1.02484	0.390157	0.267388	0.944614	0.457365	0.389165	-0.894751	0.155448	-0.583391	-0.61171	-1.15307	-0.07642	100015762	docosatrienoate (22:3n6)*	Lipid	Long Chain Polyunsaturated Fatty Acid (n3 and n6)
CHEM_100015782	0	0	0	0	0	0	0	0	0	0	0	0	0	0	0	0	0	0	0	0	0	0	0	0	0	0	0	0	0	0	0	0	0	0	0	100015782	metoclopramide	Xenobiotics	Drug - Gastrointestinal
CHEM_100015797	-0.184789	0.385355	0.38497	-0.633036	0.0127653	0.282254	-0.0332807	0.137844	-0.982203	-0.284588	-0.0920267	0.388216	-1.13553	-0.193198	-1.12964	-0.0129304	-0.813083	-0.0150751	-1.75779	0.788769	-2.61868	0.692005	-0.251781	0.931998	1.17957	0.0977493	0.62955	0.360648	1.41401	-0.753313	0.951258	0.116029	0.849426	-0.648465	1.00125	100015797	heneicosapentaenoate (21:5n3)	Lipid	Long Chain Polyunsaturated Fatty Acid (n3 and n6)
CHEM_100015831	-0.847239	1.0918	0.593289	-2.00125	-1.21364	-2.00125	-0.421501	0.284169	-0.472064	-1.19673	-0.0603723	0.705589	-2.00125	-0.799251	0.363651	-0.494319	-0.975346	0.614282	-2.00125	0.643069	-0.761346	-0.203502	-2.00125	0.618915	-0.150582	0.672837	0.0912759	-0.541741	1.08122	-0.282539	-0.323543	-0.411593	0.568761	0.171824	1.02852	100015831	linolenoylcarnitine (C18:3)*	Lipid	Fatty Acid Metabolism (Acyl Carnitine, Polyunsaturated)
CHEM_100015832	-0.635903	-0.0361261	0.324733	-0.921753	-0.228526	-0.664915	-0.558543	1.15565	-1.32864	-0.577053	-0.200898	-0.307975	-0.642157	0.381448	0.274534	-0.295914	-0.921624	1.16934	-1.32864	0.293562	-1.32864	1.20864	0.0451888	0.754591	-0.704125	-0.0148341	0.259443	-0.0612672	1.04826	-0.731136	0.709829	-0.428285	0.313408	-1.32864	0.803316	100015832	behenoylcarnitine (C22)*	Lipid	Fatty Acid Metabolism (Acyl Carnitine, Long Chain Saturated)
CHEM_100015833	-0.68165	0.480596	0.65331	-0.728108	-0.518048	-0.571302	-0.562197	0.959779	-1.05988	-0.477468	0.0096621	0.0531919	-0.519308	0.279642	0.281159	-0.232922	-0.931222	1.00383	-1.17381	0.658627	-0.456498	0.485283	-0.0912575	0.46796	-0.25437	0.0666013	0.303995	-0.0362943	0.996569	-0.507288	0.576897	-0.433037	0.415421	-0.830991	0.816132	100015833	arachidoylcarnitine (C20)*	Lipid	Fatty Acid Metabolism (Acyl Carnitine, Long Chain Saturated)
CHEM_100015834	-0.617646	0.151142	0.410858	-1.07414	-0.0775584	-0.139333	-0.554074	0.523411	-0.720447	-0.241675	-0.701911	-0.515126	-0.334017	0.0916888	0.400901	0.193291	-0.793011	1.01324	-0.916585	0.256061	-0.770319	0.552671	0.281529	0.430363	-0.648773	0.0305362	0.376259	-0.211082	0.833949	-1.07414	0.781365	-0.390622	0.339242	-0.757635	0.845917	100015834	lignoceroylcarnitine (C24)*	Lipid	Fatty Acid Metabolism (Acyl Carnitine, Long Chain Saturated)
CHEM_100015835	-0.381827	-0.154343	0.858769	-1.31839	0.457658	0.40539	-0.381301	-0.130301	-0.961749	0.035938	-0.889731	-0.40047	0.424104	0.328194	0.128808	0.263436	-0.121911	1.30036	-1.29852	0.956517	-1.22104	1.00136	-0.0186056	-0.0677909	-0.438147	-0.866358	0.37212	-0.198351	0.427222	-0.0716801	0.747207	0.0715615	0.0990682	-0.279326	1.24492	100015835	cerotoylcarnitine (C26)*	Lipid	Fatty Acid Metabolism (Acyl Carnitine, Long Chain Saturated)
CHEM_100015836	-0.910782	0.551078	1.16836	-0.557182	0.756072	0.0741639	-0.0191777	-0.310247	-0.558018	-0.335	-0.910782	0.170013	0.448339	0.315234	0.737702	-0.231406	0.0109531	1.24996	-0.753342	0.684177	-0.910782	0.668279	-0.29591	-0.0820019	-0.00383606	-0.00756827	-0.910782	-0.232654	0.175049	-0.339185	0.31128	-0.164479	-0.0721365	-0.257893	0.688984	100015836	ximenoylcarnitine (C26:1)*	Lipid	Fatty Acid Metabolism (Acyl Carnitine, Monounsaturated)
CHEM_100015837	-0.924203	1.10906	0.766629	-0.762328	0.514039	-0.67426	-0.365126	-0.0413175	-0.783494	-1.09547	-0.0779328	0.443973	-0.0577671	0.185271	0.435444	-0.138229	-0.823526	0.661388	-1.43145	0.477786	-1.01915	0.669335	-0.410265	1.03776	-0.212536	0.315723	0.524853	-0.20879	0.532775	-0.436762	-0.0223388	-0.511445	0.366939	0.0449754	0.734155	100015837	arachidonoylcarnitine (C20:4)	Lipid	Fatty Acid Metabolism (Acyl Carnitine, Polyunsaturated)
CHEM_100015838	-0.324113	1.28884	0.810516	-0.308475	-0.373568	-0.659095	-0.279183	0.51658	-0.601677	-0.311279	-0.159339	0.18462	-0.249089	0.288947	0.847292	-0.0449738	-0.653849	0.936795	-1.091	0.257801	-0.374888	-0.236155	-0.853213	0.147752	0.208005	0.68406	0.172509	0.00273615	0.323409	-0.689957	0.131012	-0.0922642	-0.152725	-0.298872	0.653545	100015838	eicosenoylcarnitine (C20:1)*	Lipid	Fatty Acid Metabolism (Acyl Carnitine, Monounsaturated)
CHEM_100015839	-0.455117	0.950033	0.786073	-0.32619	-0.227346	-0.42554	-0.552792	0.111778	-0.601258	-0.901159	-0.0405758	0.464625	-0.493265	0.491731	0.762035	0.0627736	-0.526759	0.935987	-1.1582	0.428264	-0.208567	0.327739	-1.0419	0.553904	-0.00774081	0.971132	0.18296	0	0.998853	-0.555956	-0.0940212	-0.209748	0.419987	-0.0695017	0.981371	100015839	dihomo-linoleoylcarnitine (C20:2)*	Lipid	Fatty Acid Metabolism (Acyl Carnitine, Polyunsaturated)
CHEM_100015840	-0.727695	1.08261	0.652781	-1.03893	0.118084	-0.598407	-1.85151	-0.0453078	-0.86966	-1.85151	-0.148951	0.538105	-1.85151	0.19108	0.457398	-0.439673	-0.841377	0.982071	-1.85151	0.20263	-0.604128	0.606934	-1.29401	0.531626	0.113112	0.852636	-0.0609273	-0.332596	0.813756	-0.667757	0	-0.383136	-0.0388281	-0.207692	0.926129	100015840	dihomo-linolenoylcarnitine (C20:3n3 or 6)*	Lipid	Fatty Acid Metabolism (Acyl Carnitine, Polyunsaturated)
CHEM_100015841	-0.164176	1.34737	0.822904	-0.667341	-0.191665	-0.974315	-0.207464	0.184997	-0.896929	0.132281	-0.475869	-0.220277	-0.455868	0.152847	0.552912	-0.302611	-0.560173	0.985104	-1.31573	0.0915053	-0.922814	0.100317	-0.825356	-0.0721977	0.441242	0.471335	-0.0567907	-0.398849	0.415478	-0.897471	0.513286	0.0186857	-0.358862	-0.786654	0.623505	100015841	erucoylcarnitine (C22:1)*	Lipid	Fatty Acid Metabolism (Acyl Carnitine, Monounsaturated)
CHEM_100015845	-0.916988	0.793271	1.06923	-1.10802	0.039124	0.176386	-0.651444	1.47453	-1.76826	-0.583578	-0.761988	0.348548	-0.893702	-1.20992	-0.579207	-0.0975388	-1.30885	0.0557253	-1.76826	0.577159	-1.76826	0.246669	-1.1436	0.185304	0.00640495	1.13995	-0.654871	-1.76826	0.325596	-1.76826	0.136758	-0.982514	0	-0.87658	1.14514	100015845	docosahexaenoylcarnitine (C22:6)*	Lipid	Fatty Acid Metabolism (Acyl Carnitine, Polyunsaturated)
CHEM_100015846	-0.415861	0.709285	0.766398	-0.712487	0.0870418	-0.797555	-0.0500185	0.290285	-1.25663	-0.422	-0.493428	0.0178524	-0.451536	0.220045	0.636432	-0.565498	-1.25663	1.14622	-1.25663	0.321684	-0.753512	0.626159	-0.102223	0.191329	0.0322614	0.2045	0.106657	-0.0314627	0.631776	-1.25663	0.712772	-0.0577617	-0.224381	-0.882565	0.913269	100015846	nervonoylcarnitine (C24:1)*	Lipid	Fatty Acid Metabolism (Acyl Carnitine, Monounsaturated)
CHEM_100015850	-1.34604	1.04699	0.674694	-1.34604	0	-1.34604	-0.914266	0.0780344	-1.34604	-1.34604	-0.674197	-0.123962	-1.17716	0.152871	0.396262	-0.76147	-1.34604	0.7646	-1.34604	-0.0639631	-1.34604	-0.0584794	-0.972601	0.519715	-0.855944	0.628689	0.151285	-0.765569	0.365752	-1.34604	-0.587362	-1.34604	-0.445098	-0.894302	0.321536	100015850	adrenoylcarnitine (C22:4)*	Lipid	Fatty Acid Metabolism (Acyl Carnitine, Polyunsaturated)
CHEM_100015851	-0.941419	0.857911	0.561765	-1.00648	0.0368257	-0.431879	-0.689409	1.23647	-1.6551	-1.6551	-0.942052	0.381177	-0.694316	-0.455067	-0.0919874	-0.106312	-1.30441	0.239437	-1.6551	0.225752	-1.6551	-0.0176338	-1.22795	0	0.218274	0.980219	-0.686665	-1.01128	0.302213	-1.6551	-0.21554	-1.06558	0.00766527	-0.386847	0.681256	100015851	docosapentaenoylcarnitine (C22:5n3)*	Lipid	Fatty Acid Metabolism (Acyl Carnitine, Polyunsaturated)
CHEM_100015878	-0.232355	-0.232355	0	-0.232355	-0.232355	-0.232355	-0.232355	-0.232355	-0.232355	-0.232355	-0.232355	-0.232355	-0.232355	-0.232355	-0.232355	-0.232355	-0.232355	-0.232355	-0.232355	-0.232355	-0.232355	-0.232355	-0.232355	-0.232355	-0.232355	-0.078574	-0.232355	-0.232355	-0.232355	-0.232355	-0.232355	-0.232355	-0.232355	-0.232355	-0.232355	100015878	metronidazole	Xenobiotics	Drug - Antibiotic
CHEM_100015895	0	0	0	0	0	0	0	0	0	0	0	0	0	0	0	0	0	0	0	0	0	0	0	0	0	0	0	0	0	0	0	0	0	0	0	100015895	cefazolin	Xenobiotics	Drug - Antibiotic
CHEM_100015962	-0.794017	-0.19979	-0.74288	0.166067	0.463506	-0.634429	-0.00110935	1.87322	-0.594205	-1.46417	0.289195	-0.551978	0	-0.277957	0.3735	0.177938	-0.360464	-0.0690862	-0.552165	0.703601	-0.343746	0.309768	-0.524572	-1.14872	-0.0559262	-0.123934	-0.24178	-1.86076	-0.5939	-0.932175	-1.05958	-0.569878	-0.853482	-0.614936	0.371519	100015962	N,N,N-trimethyl-5-aminovalerate	Amino Acid	Lysine Metabolism
CHEM_100015965	-0.518126	-1.50524	-0.255789	-0.58384	0.981176	0.532091	-0.317541	-1.50524	-1.50524	-0.74651	-1.03808	-0.520909	-0.833364	-1.50524	-0.981594	-1.50524	-0.365064	-1.50524	0.786992	-0.856438	0.207145	-1.50524	-0.277777	-1.50524	-1.50524	0	-1.50524	-1.50524	1.30279	1.12289	-1.50524	0.190289	-1.50524	-0.752402	-0.367578	100015965	ethyl alpha-glucopyranoside	Xenobiotics	Food Component/Plant
CHEM_100015966	0.227511	-2.43951	-0.473508	-1.21645	0.352885	1.07026	0.344752	-0.761854	0.0657746	0.861042	-1.03862	-2.13355	0.179803	-0.581572	0.303934	-0.419382	0.443936	-0.0960433	0.0413657	0.222658	-0.514804	-0.233205	-1.70058	-0.178242	-2.43951	-1.36377	-2.25699	-1.06871	-1.81861	0.350871	-1.44634	0.708917	0.16133	-0.960774	0.28766	100015966	carotene diol (1)	Cofactors and Vitamins	Vitamin A Metabolism
CHEM_100016069	-0.99955	1.25452	0.895819	-0.417679	-0.403541	0.304033	-0.100331	0.905559	-0.137147	-0.744131	-0.0724809	0.921539	-0.429572	-1.26255	0.809531	0.536029	-0.379969	0.782396	-0.363243	-0.10148	-0.0275161	-0.00471218	-1.16502	0.0778933	-2.27615	0.587832	-0.471167	-0.649582	0.170324	-0.0032195	-0.25022	-1.24626	-0.712882	0.150852	1.35712	100016069	5-dodecenoylcarnitine (C12:1)	Lipid	Fatty Acid Metabolism (Acyl Carnitine, Monounsaturated)
CHEM_100019761	-0.905455	-0.483484	-0.497057	-1.77083	0.145907	-0.646018	-1.13037	-1.77083	-1.32332	-0.640516	-1.23658	-0.771069	-1.77083	0.556294	0	-0.454403	-0.469026	0.0382488	-1.77083	-0.619155	-1.22014	0.545591	0.117506	0.217865	-1.16128	-0.819111	1.41096	0.632674	0.285577	-0.340865	1.72414	-0.0753969	1.21729	-1.6211	1.02863	100019761	N-palmitoyl-phytosphingosine (t18:0/16:0)	Lipid	Dihydroceramides
CHEM_100019800	-1.41584	0.879377	1.10104	-0.906059	-0.949843	-0.203301	-0.783619	0.895115	-0.885053	-1.40789	0.0435798	0.971135	-0.521744	-0.0765612	0.902802	0.0951213	-0.924388	0.830492	-1.41584	0.964007	0.455251	-0.0553524	-1.41584	-0.850527	-0.368797	0.424346	-0.328835	-0.436738	1.2886	-1.41584	-0.722949	-0.462956	-0.954225	-0.835851	0.90076	100019800	3-hydroxypalmitoylcarnitine	Lipid	Fatty Acid Metabolism (Acyl Carnitine, Hydroxy)
CHEM_100019801	-1.40432	1.62158	1.40332	-0.4139	-0.351335	-0.116722	-0.530035	0.874058	-0.754537	-1.08072	0.18986	1.27068	-0.355635	0.175808	1.20542	0.336055	-0.881804	1.19413	-1.61562	0.85867	0.539536	0.365105	-1.84872	-0.338239	-0.263864	0.810042	-0.232025	0.133888	1.35686	-1.00832	-0.788238	-0.238773	-0.578913	-0.281255	1.10843	100019801	3-hydroxyoleoylcarnitine	Lipid	Fatty Acid Metabolism (Acyl Carnitine, Hydroxy)
CHEM_100019816	-0.907709	-0.907709	-0.907709	-0.907709	0.0695929	-0.907709	-0.907709	1.53389	-0.907709	-0.907709	-0.907709	-0.907709	-0.907709	-0.0883143	0.17649	-0.907709	-0.907709	0.489682	-0.907709	-0.907709	-0.907709	-0.907709	-0.907709	-0.907709	-0.907709	0.75321	-0.907709	-0.907709	-0.907709	-0.907709	-0.907709	-0.907709	-0.907709	-0.907709	0.603833	100019816	isocaproylglycine	Lipid	Fatty Acid Metabolism (Acyl Glycine)
CHEM_100019892	-0.156651	0.0626969	0.304482	-0.00746528	0.0914922	0.00740996	-0.658509	-0.24567	0.0957862	-0.725747	0.0567049	-0.0673691	0.104059	0.613184	-0.154006	-0.212469	-0.403247	0.400581	-0.223008	0.670187	-0.178341	1.03585	0.254914	0.440331	0.111135	-0.22717	0.200574	-0.0489417	0.760986	-0.248712	-0.325878	-0.193457	0.0180587	-0.27399	-0.242715	100019892	2-hydroxyarachidate*	Lipid	Fatty Acid, Monohydroxy
CHEM_100019915	-3.60113	-3.60113	-3.60113	-3.60113	-3.60113	-3.60113	-3.60113	-3.60113	-3.60113	-3.60113	-3.60113	-3.60113	-3.60113	-3.60113	-3.60113	-3.60113	-3.60113	-3.60113	-3.60113	-3.60113	-3.60113	-3.60113	-3.60113	-3.60113	-3.60113	-3.60113	-3.60113	-3.60113	-3.60113	-3.60113	-3.60113	-3.60113	-2.47102	-3.60113	-3.60113	100019915	cytidine 2' or 3'-monophosphate (2' or 3'-CMP)	Nucleotide	Pyrimidine Metabolism, Cytidine containing
CHEM_100019957	-1.1922	-1.1922	-1.1922	-0.561262	-1.1922	-0.510646	-1.1922	-1.1922	0.174372	-0.527126	0.143097	-1.1922	0.166313	-0.0169063	-1.1922	0.125573	-0.80135	-1.1922	0.0177231	0.704551	-1.1922	0.475766	0	0.72005	-1.1922	-1.17519	0.440335	-1.1922	-0.726011	-1.1922	-0.0697482	-0.265007	-0.268002	-1.1922	0.250886	100019957	N-stearoylserine*	Lipid	Endocannabinoid
CHEM_100019968	-0.273957	0.591316	0.243379	-0.731661	-0.0713575	0.503494	-0.28927	1.08472	-0.52123	-0.472431	-0.41758	0.404394	-0.490146	-0.212953	-0.237677	0.0508907	-0.349133	0.943029	-0.690031	0.140288	-0.364653	1.10463	-0.252951	0.0326467	0.0238901	0.397217	-0.556838	0.557784	-0.0967473	-0.523058	-0.305609	-0.441577	-0.0959632	-0.404805	1.50364	100019968	lyxonate	Carbohydrate	Pentose Metabolism
CHEM_100019969	0.429572	-0.0520555	-0.429053	-0.616834	0.136578	-0.30668	0.159171	-1.02147	0.00572366	0.751742	-0.0693467	-0.101329	0.00908513	-0.392608	-0.343668	-0.208215	0.314634	-0.889545	0.264954	-0.444938	-0.0842333	-0.214135	-0.0221833	0.028294	-0.0234896	-0.549563	0.138423	-0.340707	-0.379608	0.602949	0.622805	0.0654353	-0.0468205	0.134508	0.146919	100019969	heptadecanedioate (C17-DC)	Lipid	Fatty Acid, Dicarboxylate
CHEM_100019970	0.582245	0.204136	-0.387486	-0.404157	-0.15376	-0.586853	0.249417	-0.9425	-0.364259	0.450833	0.0579458	0.0148656	0.161116	-0.135016	-0.231457	-0.107023	0.315558	-0.902867	0.348427	-0.361644	0.0435623	-0.115604	-0.560598	0.496545	-0.308348	-0.593372	0.171902	0.0589256	-0.0296178	0.4912	0.746285	0.157316	-0.181997	0.281553	0.0108322	100019970	nonadecanedioate (C19-DC)	Lipid	Fatty Acid, Dicarboxylate
CHEM_100019975	0.0505721	-0.842623	-0.437843	-0.684997	0.589181	-0.312197	-0.0559703	0	0.351303	0.391044	-0.765107	-0.888313	-0.369386	-0.0767361	-0.12218	-0.449849	-0.218925	-0.57633	0.151903	-0.197542	-0.0467514	0.334072	-0.00908379	-0.146483	-0.399027	-0.248505	-0.991048	0.0542605	-0.469963	0.227938	-0.161874	0.105377	-0.648835	0.0765351	-0.268071	100019975	hexadecenedioate (C16:1-DC)*	Lipid	Fatty Acid, Dicarboxylate
CHEM_100019978	0.390468	-0.201345	-0.625274	-0.725177	0.999713	-0.120908	0.0900086	-1.48958	0.174703	0.448151	-0.511797	-0.449237	-0.39262	-0.989806	-0.218214	-0.579937	0.0416379	-1.49582	0.806174	-0.425222	0.0173389	-0.394992	-0.160513	-0.0452584	-0.782986	-0.604539	-0.362279	-0.192902	-0.523778	0.794712	0.0524465	0.108	-0.380809	0.0410308	-0.226421	100019978	octadecenedioate (C18:1-DC)	Lipid	Fatty Acid, Dicarboxylate
CHEM_100019982	0.356665	0.0766343	-0.469657	-0.303834	0.194108	-0.46456	0.0367097	-0.997169	-0.0591424	0.601639	-0.412934	-0.357785	-0.293629	0	-0.0979612	-0.476865	-0.00299795	-0.855709	0.362722	-0.296905	0.0647822	-0.196033	-0.153661	0.0518974	-0.648352	-0.188576	-0.0769209	0.332537	0.232339	0.39215	-0.152002	-0.00604147	-0.085284	0.0108803	-0.286287	100019982	octadecadienedioate (C18:2-DC)*	Lipid	Fatty Acid, Dicarboxylate
CHEM_100020005	-0.095496	-1.10637	-0.299157	-0.927153	-0.793542	0.345496	-0.124101	-0.928875	0.323458	0.960365	0.362485	-0.272173	-0.287977	-0.0400461	-0.159552	-0.336691	0.310107	-1.22399	0	0.43944	0.0721971	-0.381227	-1.05731	-0.0807384	-0.756594	-1.2454	0.14569	-0.0431376	-0.711492	1.44611	0.354134	0.664256	-0.887867	-0.351893	-0.15138	100020005	methylnaphthyl sulfate (1)*	Xenobiotics	Chemical
CHEM_100020006	-0.25147	-1.80968	-1.71224	-1.80968	-1.80968	-0.108094	-0.347675	-1.80968	0.181135	0.59205	0.136322	-0.0384756	-0.911099	-1.80968	-0.741933	0.357783	-1.80968	-1.80968	-0.0157249	0.30254	-0.207599	0.348273	-1.80968	-1.80968	-1.39884	-0.582069	0.440498	-0.292469	-0.877232	-1.80968	0	0.1517	-0.596704	-1.80968	0.58037	100020006	methylnaphthyl sulfate (2)*	Xenobiotics	Chemical
CHEM_100020205	-0.239684	0.851886	0.276226	-0.156966	0.371566	0.308195	-0.332117	1.01221	-0.151792	-0.106709	-0.338441	0.443217	-0.0714013	0.223806	0.0908311	0.117209	-0.0236759	0.891286	-0.468067	0.226346	-0.27508	0.356607	-0.775934	0.0886085	0.0859118	-0.198263	-0.25979	0.100779	0.194416	-0.138021	-0.0213208	-0.103715	0.166458	-0.234446	0.809721	100020205	hydroxyasparagine**	Amino Acid	Alanine and Aspartate Metabolism
CHEM_100020207	1.34033	-2.87402	-2.87402	-0.135986	3.06539	-1.5841	-0.663635	-2.87402	-2.87402	0.875836	-2.27765	-2.87402	-2.87402	-2.87402	0.02243	-2.87402	-0.381933	-2.87402	0.261633	-1.46272	-1.87782	-0.100034	0.920773	-2.87402	1.13549	1.73434	-2.87402	-1.15665	-2.87402	0.582439	-2.87402	1.55715	-2.87402	-0.983678	-2.87402	100020207	genistein sulfate*	Xenobiotics	Food Component/Plant
CHEM_100020208	-0.822799	0.511214	-1.32539	-0.694158	-1.05362	1.2622	-0.24002	-1.65684	-0.126017	0.552291	-0.505512	-1.65684	-0.545753	0.0386447	0.239021	-0.539331	0.316507	-0.653585	0.128719	0.653602	0.721152	0.0180769	-1.65684	-1.01267	-0.328626	-0.411764	0.81095	1.53901	-0.32144	0.554469	0.644138	0	-0.702749	0.3533	-0.0979868	100020208	perfluorooctanoate (PFOA)	Xenobiotics	Chemical
CHEM_100020217	-0.366579	1.05133	0.771189	-0.201362	-0.195874	0.184864	-0.205965	1.57353	-0.329221	-0.271621	-0.0425673	0.397681	0.0726808	-0.182547	0.505458	0.185372	-0.54884	1.19773	-0.577537	0	-0.430001	-0.0306844	-0.983852	0.0132771	-0.766795	0.423203	-0.359388	0.320721	-0.0198215	-0.313966	-0.527761	-0.434968	-0.314166	-0.763753	1.42084	100020217	N,N,N-trimethyl-alanylproline betaine (TMAP)	Amino Acid	Urea cycle; Arginine and Proline Metabolism
CHEM_100020219	0.824161	-0.351792	-0.0574326	-0.05935	0.378686	0.364723	0.343839	-0.138368	-0.0143612	0.152294	-0.0549314	0.10342	0.148291	-0.16075	0.0670343	-0.165842	-0.129553	-0.553712	0.304728	-0.114477	0.0930224	0.152587	-0.280207	-0.293071	0.191832	-0.0909631	-0.0665831	-0.0773366	0.156784	0.167445	0.167954	-0.0262591	-0.0469415	0.0993607	0.184765	100020219	3-formylindole	Xenobiotics	Food Component/Plant
CHEM_100020241	-0.0558488	1.12618	0.411632	-0.115746	-0.0908397	0.523371	-0.0216437	-0.475824	0.182867	0.126795	0.265893	0.59869	-0.477539	0.224718	-0.21168	0.235412	-0.230892	0.934694	-0.727397	-0.271767	0.176374	0.778277	-0.937649	0.460704	0.11915	-0.58265	0.0352194	-0.408251	-0.0996719	0.0114558	0.633632	0.240139	0.194035	0.0900252	1.27056	100020241	gamma-glutamylcitrulline*	Peptide	Gamma-glutamyl Amino Acid
CHEM_100020254	-1.80614	-0.0494316	-0.504331	-1.80614	-1.80614	0.369044	-1.65076	1.32412	-1.80614	-1.80614	-1.80614	-1.01688	-1.80614	-1.80614	-1.80614	-1.17755	-1.80614	0.242601	-1.80614	1.13098	-1.80614	0.045794	-1.02019	-1.80614	-1.80614	1.10584	-1.80614	-0.648298	0.580821	-1.80614	-1.80614	-1.80614	0.545153	-1.80614	1.43185	100020254	glycine conjugate of C10H14O2 (1)*	Partially Characterized Molecules	Partially Characterized Molecules
CHEM_100020272	1.70002	-2.55364	-2.55364	-2.55364	0.393233	1.3224	-0.170275	-1.37483	-1.7283	1.42215	-2.55364	-2.55364	-2.55364	-2.55364	-0.448722	-2.55364	-0.350628	-2.55364	0.83416	-2.3391	-2.55364	-0.397567	-2.55364	-2.55364	-1.0794	0.125501	-2.55364	-0.845537	-2.55364	-0.00219638	-2.55364	1.5046	-2.55364	0.631203	-1.47093	100020272	dihydroferulic acid sulfate	Xenobiotics	Food Component/Plant
CHEM_100020343	-1.38544	0.0274476	0.316883	-0.380211	-1.30289	-0.757652	0.641716	-1.1629	-0.670384	-0.377433	0.367055	0.675161	-0.912084	0.618718	-1.0718	-0.453208	0.0682605	-0.20375	0.352144	-0.931364	0.132976	-1.54509	-1.09942	-0.395093	0.93779	0.895535	-0.287492	-0.491197	-0.0315505	-0.446403	-1.02503	0.483815	-0.401361	-1.13074	0.882529	100020343	tetradecadienoate (14:2)*	Lipid	Long Chain Polyunsaturated Fatty Acid (n3 and n6)
CHEM_100020361	-0.107213	-1.12861	-0.428475	-0.371046	1.40197	-0.893469	-0.115013	1.50571	-0.594839	-0.384443	-0.495981	-1.25517	-1.11882	-0.866254	0.196604	0.267028	-0.320908	-0.308112	-0.00334733	-0.574914	-0.393721	1.39058	1.45836	-0.288285	-0.695988	1.18417	0.106762	-0.785492	-0.517353	0.666977	0.39788	-0.188074	-0.813066	-1.01317	-0.0383299	100020361	3-amino-2-piperidone	Amino Acid	Urea cycle; Arginine and Proline Metabolism
CHEM_100020371	-1.41039	-0.357472	-1.47236	0.427012	1.23617	-0.888751	-0.092021	-0.177562	-0.21752	-0.293905	0.240546	-0.276814	-0.313403	1.52541	0.857926	0.279289	-0.54637	0.438152	-0.0729375	-0.183416	-0.286233	-1.98822	-1.56888	1.0181	-0.644091	-0.575117	1.03293	-0.992587	-0.79718	0.80681	1.60545	-0.328848	-0.288035	1.00515	-0.842851	100020371	N,N-dimethylalanine	Amino Acid	Alanine and Aspartate Metabolism
CHEM_100020372	1.45913	-1.38054	-0.853039	-1.38054	1.94882	0.0368251	0.53953	-0.166812	0.143034	0.491112	-1.38054	-0.311451	0.0672871	0.268158	-1.38054	-0.464859	0.125815	-0.564343	0.1172	0.293874	-0.317229	0.72075	0.352331	-1.38054	0.514904	-0.26324	-0.162677	-0.690181	-0.358558	0.578666	-0.0512533	-0.0382332	-0.251135	0.381286	0.471674	100020372	3-indoleglyoxylic acid	Xenobiotics	Food Component/Plant
CHEM_100020373	-5.9761	-5.9761	-5.9761	-5.9761	-5.9761	-5.9761	-5.9761	-5.9761	-5.9761	-5.9761	-5.9761	-5.9761	-5.9761	-5.9761	-5.9761	-5.9761	-5.9761	-5.9761	-5.9761	-5.9761	-5.9761	-5.9761	-3.06113	-5.9761	-5.9761	-5.9761	-5.9761	-5.49858	-5.9761	-5.9761	-5.9761	-5.9761	-5.9761	-5.9761	-5.9761	100020373	2,2'-Methylenebis(6-tert-butyl-p-cresol)	Xenobiotics	Chemical
CHEM_100020377	-1.54657	-1.54657	-1.54657	-1.54657	0.222476	-1.54657	-1.54657	-1.54657	-1.54657	-1.54657	-1.54657	-1.54657	-1.54657	-1.54657	-1.54657	-1.54657	-1.54657	-1.54657	-1.54657	-1.54657	-1.54657	-1.54657	-1.26665	-1.54657	-1.54657	-1.54657	-1.54657	-1.54657	-1.54657	-1.07719	-1.54657	-1.54657	-1.54657	-1.54657	-1.54657	100020377	ethyl beta-glucopyranoside	Xenobiotics	Food Component/Plant
CHEM_100020409	-0.606514	0.0170989	0.24028	-1.18117	-1.16662	1.59292	-0.147682	1.28625	-0.356061	-0.31502	-0.509676	0.209181	-0.10391	0.366644	0.908225	-0.250311	-0.923238	1.21957	-0.417893	0.823306	-0.617644	0.432605	-1.10938	0.48329	0.0747654	-0.0551627	0.0982298	0.547176	0.109976	-0.672389	0.115789	-0.317676	0.0467926	0.312954	1.6911	100020409	ascorbic acid 3-sulfate*	Cofactors and Vitamins	Ascorbate and Aldarate Metabolism
CHEM_100020414	0.220795	-1.22131	-1.22131	-1.22131	-0.809758	0.23904	0.595642	0.194166	-0.219979	0.549377	-0.401527	0.857498	0.376338	0.362888	-1.22131	0.58531	1.12002	-0.236697	0.123809	-0.0102683	-0.333015	-0.473193	0	-0.110604	0.00855283	-1.22131	0.177345	-0.285792	-0.222965	0.800097	0.319654	0.610067	0.210837	0.259882	0.446713	100020414	6-bromotryptophan	Amino Acid	Tryptophan Metabolism
CHEM_100020417	-0.310636	0.0825081	0.131728	0.156223	0.31341	-0.331524	-0.116619	0.412473	-0.341968	-0.430455	-0.191465	0.100852	-0.454933	0.273809	0.126599	0.205451	-0.307617	0.446324	-0.427154	0.140301	-0.163824	0.358085	-0.395651	-0.0322322	-0.0301638	0	-0.451894	-0.165977	0.277206	-0.462793	-0.218677	-0.167454	-0.252498	-0.0419292	0.367515	100020417	N6,N6-dimethyllysine	Amino Acid	Lysine Metabolism
CHEM_100020419	-0.509858	-0.895648	-0.539145	-1.55092	1.02307	-0.885568	-0.00755249	-0.276237	-0.720575	-0.559212	-0.224203	-0.312559	-0.629193	0.632492	0.2866	-0.790152	0.251706	-0.0385586	-0.916052	-1.1012	0.574316	0.513778	0.277067	-0.777203	-1.0136	0.318775	-0.73091	0.517723	0.00061851	-0.455531	-0.349446	0.154546	-0.800232	-0.177539	-0.190382	100020419	1-carboxyethylphenylalanine	Amino Acid	Phenylalanine Metabolism
CHEM_100020423	-0.736898	0.367834	0.0158531	-0.223718	0.236811	-0.913515	-0.366689	0.0955999	-0.580478	-0.913515	0.0395267	-0.16056	-0.481714	-0.0566644	-0.308966	-0.436261	-0.0307382	0.0584185	-0.913515	-0.913515	0.438062	0.319931	0.252854	-0.562773	-0.913515	0.363709	-0.270963	0.781854	0.0108808	-0.913515	-0.425463	-0.158729	-0.241753	-0.55028	-0.913515	100020423	1-carboxyethylvaline	Amino Acid	Leucine, Isoleucine and Valine Metabolism
CHEM_100020425	-0.480969	0.0446015	-0.283985	-1.1768	0.441088	-1.78061	-0.107735	-0.0825531	-1.21097	-1.78061	-0.0559915	0.252818	-0.894521	0.798238	-0.602966	-1.27403	0.29825	-0.309516	-1.35194	-1.78061	-0.0789864	0.094794	-0.0662255	-1.78061	-1.78061	-0.201769	-0.528829	0.441235	-0.347715	-1.12466	-0.630615	-0.276289	-0.461231	-0.495254	-0.875623	100020425	1-carboxyethylleucine	Amino Acid	Leucine, Isoleucine and Valine Metabolism
CHEM_100020427	-0.803606	0.459698	0.228645	-2.14183	0.217003	-2.14183	-0.142044	-0.295891	-2.14183	-2.14183	-0.886189	0.00581274	-0.927004	0.0108104	-2.14183	-0.970184	-0.149634	-0.390276	-2.14183	-2.14183	0.248222	-0.142475	-0.093707	-2.14183	-2.14183	0.174139	-0.786071	0.810883	-0.175691	-2.14183	-2.14183	-0.357498	-0.513441	-0.911366	-2.14183	100020427	1-carboxyethylisoleucine	Amino Acid	Leucine, Isoleucine and Valine Metabolism
CHEM_100020478	-0.803717	-0.0286851	0.537144	-0.328518	-1.11429	-0.362604	0.94249	-1.68996	-0.684118	-0.122043	0.710307	0.936334	-0.580676	0.78211	-0.812677	-0.0485483	0.314626	-0.252943	0.582496	-0.696796	0.466519	-0.938484	-0.657957	0.0367067	1.15572	1.21185	0.340305	-0.478183	0.0837344	-0.173364	-0.404245	0.808312	-0.165327	-0.748191	1.12594	100020478	dodecadienoate (12:2)*	Lipid	Fatty Acid, Dicarboxylate
CHEM_100020479	-1.21016	-1.21016	-0.295439	-1.21016	-1.21016	-0.230291	-1.21016	1.86771	-1.21016	-1.21016	-0.5743	-0.75516	-1.21016	-0.834919	-1.21016	-1.21016	-1.21016	-1.21016	-1.21016	-1.21016	-1.21016	-1.21016	-1.21016	-1.21016	-0.0534913	-1.21016	-1.21016	-1.21016	-1.21016	-1.21016	-1.21016	-1.21016	-1.21016	-1.21016	-1.21016	100020479	indoleacetoylcarnitine*	Amino Acid	Tryptophan Metabolism
CHEM_100020487	0.21338	1.51506	0.514399	-0.485209	0.881908	0.473699	-0.204883	-0.253132	-0.248775	-0.599957	-0.334625	0.200724	-0.425486	0.0298926	0.0864894	-0.0686703	-0.594331	1.20005	-0.725524	0.539603	0.0286615	0.260226	-0.315729	0.215042	-0.8374	0.861761	-0.713906	0.265404	0.397236	-0.547904	-0.524922	0.152364	0.103477	-0.620135	1.47656	100020487	N-acetyl-isoputreanine	Amino Acid	Polyamine Metabolism
CHEM_100020515	0.0509994	-0.0439314	-0.567784	-1.34191	-1.11925	0.259283	-0.714712	0.252942	-0.249232	0.79043	0.571657	0.51895	-0.768314	-1.43814	-0.369256	-0.0410896	0.312862	-0.283745	-1.28546	-0.998791	0.88061	0.888401	-1.99018	0.349182	-0.887361	0.258713	1.2336	-0.324364	-1.15228	0.471236	-0.556887	-0.0753842	-0.781263	-0.289913	0.168813	100020515	2-naphthol sulfate	Xenobiotics	Chemical
CHEM_100020519	-0.309184	-0.321385	-0.701494	-1.67539	-1.48817	0.266108	-0.660691	0.313245	0.762158	0.819163	0.811743	0.124344	-0.760637	-1.21704	-1.2401	-0.433111	0.0564637	0	0.615471	0.487256	0.887454	0.0776995	-1.19229	0.11355	-0.909622	-1.09394	1.7018	-0.833885	-1.75495	1.85234	-0.467521	0.529022	0.139707	1.18482	-0.224057	100020519	(2,4 or 2,5)-dimethylphenol sulfate	Xenobiotics	Food Component/Plant
CHEM_100020536	1.56262	-3.11276	-3.11276	-0.657112	-0.656967	1.31269	-2.38511	-1.38331	1.56519	1.87098	-0.0645146	-3.11276	1.53046	-0.692632	0.681042	-0.233052	1.21779	0.0555005	1.67213	-0.355369	1.56818	-0.544107	-1.93635	-0.0567045	-0.00568196	-1.29589	-1.08184	-1.78023	-1.77517	0.651749	-1.75825	1.73081	-3.11276	0.899311	0.531723	100020536	4-ethylcatechol sulfate	Xenobiotics	Benzoate Metabolism
CHEM_100020578	0.909568	-2.41402	-2.41402	0.373815	-1.06051	1.04475	-2.40858	-2.41402	0.45238	0.560732	-2.41402	-1.75226	1.7215	-2.41402	-1.08664	1.11491	2.19062	-2.41402	1.16604	-0.0679222	1.64858	-0.181468	-2.41402	-1.23892	-0.71812	0.01951	-2.41402	-1.49255	-2.41402	0.869817	-1.76969	0.696883	-2.41402	0.290195	-2.41402	100020578	4-allylcatechol sulfate	Xenobiotics	Benzoate Metabolism
CHEM_100020610	-0.393655	-1.16365	-1.51998	-1.72619	1.98803	-0.00851231	-1.72619	-1.72619	-0.49484	0.983253	-0.846558	-1.72619	0.0201591	-1.72619	-0.751359	-1.31609	0.911775	-1.72619	0.677869	-0.133185	-1.72619	0.229567	-1.72619	-0.315193	-0.0415612	-0.12863	-0.881641	0.580294	-0.554141	1.24701	1.18542	-0.999394	-1.70415	-0.455645	-1.09167	100020610	triclosan sulfate	Xenobiotics	Drug - Antibiotic
CHEM_100020715	-1.14519	-1.14519	-1.14519	-1.14519	-1.14519	-0.11639	-0.136366	-1.14519	-1.14519	-1.14519	-0.563189	-1.14519	-1.14519	-1.14519	-1.14519	-1.14519	-1.14519	-1.14519	-1.14519	0.496664	-1.14519	-1.14519	-0.762464	0.402197	0.377755	-1.14519	-0.0721543	0.0687551	0.71335	-1.14519	-0.0626101	-0.296928	0.026404	-0.51353	-1.14519	100020715	heptadecatrienoate (17:3)*	Lipid	Long Chain Polyunsaturated Fatty Acid (n3 and n6)
CHEM_100020800	-0.707937	-0.707937	-0.707937	-0.707937	0.0739616	-0.707937	-0.707937	-0.707937	-0.707937	-0.707937	-0.707937	-0.707937	-0.707937	-0.707937	2.19697	-0.707937	-0.707937	-0.707937	-0.707937	-0.707937	-0.707937	-0.707937	-0.707937	-0.707937	-0.707937	-0.707937	-0.707937	-0.707937	-0.707937	-0.707937	-0.707937	-0.707937	-0.707937	-0.707937	-0.707937	100020800	enalaprilat*	Xenobiotics	Drug - Cardiovascular
CHEM_100020822	-0.302001	-2.07354	-2.07354	-2.07354	2.07456	-0.13557	-1.42539	-0.450355	-1.30177	-0.361257	-2.07354	-2.07354	-0.98309	4.27868	-0.191981	-2.07354	-0.659635	-1.54184	0.445132	-1.44018	-0.632911	0.859968	-0.797038	-2.07354	-1.04444	0.649584	-2.07354	0.0188509	-2.07354	2.62687	-0.465057	-0.494168	-2.07354	0.945025	-0.667321	100020822	dihydrocaffeate sulfate (2)	Xenobiotics	Food Component/Plant
CHEM_100020837	0.61583	-3.46926	-1.16915	-1.75079	1.7105	1.99197	0.200681	-2.2153	-0.0948402	0.620978	-1.75534	-0.693566	-0.596313	-0.208992	1.06469	-0.911835	0.514797	-0.34408	0.827124	1.36974	0.65152	-0.232283	-2.53566	-2.19859	0.912743	0.148838	-3.20069	-1.08491	-1.63634	0.578711	-3.46926	0.630789	-1.86607	0.712302	1.59275	100020837	2,6-dihydroxybenzoic acid	Xenobiotics	Drug - Topical Agents
CHEM_100020842	-0.252649	-1.14668	-0.259782	0.855129	0.674147	0.0912315	-0.887534	-1.94168	0.250207	-0.108919	1.98085	0.1222	0.336142	0.491377	0.839093	0.770766	0.556	1.16236	-0.348689	-0.0195338	-0.595152	-0.0405789	-1.16293	-0.338841	0.227168	0.244073	-0.0110527	-0.770091	0.691947	-0.384569	-0.251089	0.734264	-0.733101	0.541997	1.02238	100020842	N,N-dimethyl-5-aminovalerate	Amino Acid	Lysine Metabolism
CHEM_100020843	-0.661014	-0.0313583	-0.693012	-0.454805	-1.32241	-0.14345	0.390824	-1.32241	0.869898	0.466045	-0.45621	0.717664	-0.129854	-0.680007	-0.280371	-1.32241	0.691821	-0.868028	0.86371	0.056712	-0.373523	-1.1902	0.154808	-0.876627	-0.319697	-0.901723	0.860765	-0.380338	0.49851	1.0781	0.625755	-0.521439	0	0.135469	-0.562829	100020843	(11 or 12)-methyltridecanoate (a14:0 or i14:0)	Lipid	Fatty Acid, Branched
CHEM_100020844	-0.934308	-2.5275	-2.5275	-2.5275	-0.919686	-2.5275	-2.5275	-2.5275	-2.5275	-2.5275	-2.5275	-2.5275	-2.5275	-2.5275	-2.5275	-2.5275	-2.5275	-2.5275	-2.5275	-2.5275	-2.5275	-2.5275	-2.5275	-2.5275	-2.5275	-2.5275	-2.5275	-0.848863	-2.5275	-2.5275	-2.5275	-2.5275	-2.5275	-2.5275	-2.5275	100020844	tauroursodeoxycholic acid sulfate (1)	Lipid	Secondary Bile Acid Metabolism
CHEM_100020845	-1.36916	-2.75954	-2.75954	-2.75954	-2.75954	-2.75954	-2.75954	-2.75954	-2.75954	-2.75954	-2.75954	-2.75954	-2.75954	-2.75954	-2.75954	-2.75954	-2.75954	-2.75954	-2.75954	-2.75954	-2.75954	-2.02368	-2.75954	-2.75954	-2.75954	-2.75954	-2.75954	-1.80513	-2.75954	-2.75954	-2.33705	-2.75954	-2.75954	-2.75954	-2.75954	100020845	tauroursodeoxycholic acid sulfate (2)	Lipid	Secondary Bile Acid Metabolism
CHEM_100020866	-0.194121	1.59125	0.611533	-4.47371	1.31599	0.886609	-0.683145	-2.80732	-0.0322582	-0.376056	-4.47371	0.535961	0.0375875	1.16453	1.15372	-4.47371	0.265207	2.32	-0.135313	0.421008	-0.131612	-1.9816	-0.49141	-0.387445	-4.47371	-3.69125	-4.47371	1.71016	0.568419	-0.243048	0.23626	0.343731	-0.209137	-0.0753849	2.23485	100020866	dimethylguanidino valeric acid (DMGV)*	Amino Acid	Urea cycle; Arginine and Proline Metabolism
CHEM_100020893	-0.357937	0.777578	0.440649	-0.229582	0.451286	0.241095	-0.277472	1.00445	-0.563911	-0.345689	-0.368674	0.0517288	-0.617551	0.327016	0.11748	0.111383	-0.644925	1.31985	-0.240274	-0.0285453	-0.307993	0.657884	-0.533239	-0.230541	-0.117957	0.391011	-1.00587	0.282937	-0.0995251	-0.338246	-0.520539	-0.220761	-0.271484	-0.162397	1.16999	100020893	2,3-dihydroxy-5-methylthio-4-pentenoate (DMTPA)*	Amino Acid	Methionine, Cysteine, SAM and Taurine Metabolism
CHEM_100020907	-3.40465	-3.40465	-3.40465	-3.40465	-3.40465	-3.40465	-3.40465	-3.40465	-3.40465	-3.40465	-3.40465	-3.40465	-3.40465	-3.40465	-3.40465	-3.40465	-3.40465	-3.40465	-3.40465	-3.40465	-3.40465	-3.40465	-3.40465	-3.40465	-3.40465	-3.40465	-3.40465	-3.40465	-3.40465	-3.40465	-3.40465	-3.40465	-3.40465	-3.40465	-3.40465	100020907	meloxicam	Xenobiotics	Drug - Analgesics, Anesthetics
CHEM_100020973	1.50129	-2.17905	-0.724557	-2.17905	3.96872	-2.17905	-0.0381552	-2.17905	-0.531454	1.2572	-2.17905	-2.17905	-1.21929	-0.543791	-2.17905	-2.17905	0.487981	0.338532	-2.17905	-2.17905	-2.17905	-2.17905	-2.17905	-2.17905	-2.17905	-0.17425	-2.17905	-2.17905	-2.17905	-2.17905	-2.17905	1.09764	-2.17905	-2.17905	-2.17905	100020973	5-hydroxy-2-methylpyridine sulfate	Xenobiotics	Chemical
CHEM_100020975	-1.31386	-2.13631	-0.941181	-2.13631	1.16861	-2.13631	-2.13631	1.5202	-2.13631	-2.13631	-2.13631	-2.13631	-2.13631	-1.13284	1.82037	-2.13631	-2.13631	-1.83107	-2.13631	-1.73634	-2.13631	-0.570389	2.4696	-2.13631	-2.13631	1.61657	-2.13631	-1.42445	-2.13631	-2.13631	-2.13631	-1.35796	-2.13631	-1.6511	0	100020975	3-hydroxy-2-methylpyridine sulfate	Xenobiotics	Chemical
CHEM_100021014	-0.315193	0.0598845	-0.579675	-0.388039	-1.44744	-0.0595089	-0.346783	1.48622	-0.0142431	-0.462847	-0.0196908	0.258869	-0.751621	0.430312	-0.247903	-0.205242	-0.350013	-0.194428	0.0333442	-0.0940588	-0.00803584	0.639708	-0.226385	-0.631307	0.429375	-0.110898	0.355359	0.0260783	0.031242	0.56715	-0.709504	-0.0940708	-0.542123	0	0.050182	100021014	branched-chain fatty acid 18:0 (1)**	Lipid	Fatty Acid, Branched
CHEM_100021052	-1.09786	-0.477038	-0.342018	-1.32311	1.62313	0.0662248	-1.32311	0.859473	-1.32311	-1.27241	-1.32311	-0.402787	-1.32311	0.232467	-1.14183	-0.0482436	-1.32311	1.94119	-1.32311	-0.120897	-1.32311	2.17468	-0.00761081	1.14062	1.08638	-0.138709	-1.13143	-0.607938	-0.830092	-1.32311	-0.537992	-1.32311	-1.32311	-1.22504	1.44234	100021052	carboxymethylarginine	Amino Acid	Urea cycle; Arginine and Proline Metabolism
CHEM_100021092	2.33648	-2.53145	-2.53145	-0.954926	2.02655	-1.98465	1.17952	-2.53145	-0.137174	1.61429	-2.53145	-2.53145	-0.757317	-2.53145	1.066	-2.53145	1.18928	-2.53145	2.41893	-1.17138	0.51509	-1.38808	0.294023	-2.53145	-0.196322	-0.798084	-2.53145	-1.22925	-2.18743	0.462644	-2.53145	1.66365	-2.53145	1.26612	-2.53145	100021092	glycitein sulfate (2)	Xenobiotics	Food Component/Plant
CHEM_100021093	-0.00747515	-0.548791	-3.18714	-3.18714	2.2717	-3.18714	-3.18714	-2.63193	-3.18714	-1.89469	-3.18714	-2.13655	-3.18714	-3.18714	-3.18714	-3.18714	-3.18714	-3.18714	-3.18714	-3.18714	-3.18714	-0.0538479	0.138519	-3.18714	-1.53014	-0.786057	-2.96568	0.0603954	-2.12216	-3.18714	-1.30049	-3.09349	-3.18714	-1.50262	-3.18714	100021093	taurochenodeoxycholic acid 3-sulfate	Lipid	Secondary Bile Acid Metabolism
CHEM_100021097	0.00262775	-2.41179	-0.109091	0.626368	-2.41179	-0.714084	-0.626568	-2.41179	0.858517	-0.28943	0.220854	0.45276	-0.216284	0.0318925	0.627563	-0.222012	0.317567	-0.925763	0.605187	0.99759	0.313306	-2.41179	-0.476962	-2.41179	0.241022	-0.938833	0.76501	-2.41179	0.127695	0.928152	-0.618228	-0.593408	-0.829765	0.704698	-0.255638	100021097	branched-chain fatty acid 16:0**	Lipid	Fatty Acid, Branched
CHEM_100021105	0.493422	-1.58566	-0.384902	-1.06662	0.322987	0.00106756	0.377979	-1.36246	-0.0103689	0.787633	-0.959382	0.167789	-0.0900915	0.00258109	-1.58566	0.0457911	-0.0709293	-0.944962	0.0356797	0.231683	-0.993732	-0.355985	-0.420327	0.788336	-1.58566	-1.58566	0.0432764	0.244786	0.651529	0.426171	0.239703	0.229792	1.34715	0.111904	-0.525996	100021105	eicosenedioate (C20:1-DC)*	Lipid	Fatty Acid, Dicarboxylate
CHEM_100021107	-0.715722	-0.0413064	-0.0402957	-0.308368	-0.0142266	-1.49155	-0.796669	2.21126	-1.49155	-1.49155	-0.607557	1.75916	-0.839797	0.891901	-1.49155	0.459107	0.652132	-0.61582	-1.49155	0.0207983	-0.872716	1.17966	-1.49155	-1.16036	-0.00584262	-1.49155	-1.31764	-0.124506	0.401925	-1.49155	-0.0432581	-1.49155	0.00732749	-0.447798	0.0779928	100021107	glu-gly-asn-val**	Peptide	Polypeptide
CHEM_100021123	-1.62995	1.10587	0.57256	-0.0667664	-0.108544	0.228425	-1.62995	1.08853	-1.62995	-1.62995	-1.62995	1.33462	-1.62995	-0.704141	-0.468585	-1.0286	-1.62995	0.551481	-1.62995	-1.62995	-1.62995	-1.62995	-1.62995	-1.62995	0.505889	0.0487126	-1.62995	-1.62995	-1.25021	-1.62995	-1.41429	-1.62995	-0.354539	-1.62995	1.41581	100021123	hydroxy-N6,N6,N6-trimethyllysine*	Amino Acid	Lysine Metabolism
CHEM_100021131	-0.839274	0.403045	0.415038	-0.455658	-0.424146	0.153914	-0.418354	1.98317	-0.172493	-0.200894	-0.291661	0.513105	-0.0442992	-1.07961	0.590844	0.341441	-0.0657621	0.338017	-0.644797	0.416364	-0.559846	0.103553	-1.14396	-0.143596	-0.178049	0.0488552	-0.640133	-1.27344	-0.0321098	-0.189637	0.0132996	-0.562901	-0.501481	-0.0589828	1.48536	100021131	undecenoylcarnitine (C11:1)	Lipid	Fatty Acid Metabolism (Acyl Carnitine, Monounsaturated)
CHEM_100021138	-0.619781	1.19148	0.523975	-0.478853	-0.419243	-0.127793	-1.21494	1.51927	0.0679053	-1.29817	-0.53188	0.172453	-0.308903	0.0480828	0.752186	0.150103	-0.528671	0.656471	-0.793409	0.482407	-0.257044	-1.40326	-1.0378	-0.701271	0.222083	0.940766	-0.415933	-1.40326	-0.754938	-1.40326	-1.1221	-1.40326	-1.40326	0.422087	1.17724	100021138	4-methylnonanoylcarnitine	Lipid	Fatty Acid Metabolism (Acyl Carnitine, Medium Chain)
CHEM_100021141	-1.66001	0.819854	0.282519	-1.66001	-1.66001	-1.39393	-1.66001	1.04522	-1.66001	-1.66001	-1.66001	0.22395	-1.66001	-1.66001	0.346932	-0.809402	-1.66001	0.280952	-1.66001	-0.185219	-0.981298	-0.69322	-1.66001	-1.66001	-1.66001	0.0350848	-1.66001	-1.66001	-0.73542	-1.66001	-1.66001	-1.66001	-1.66001	-1.66001	0.716049	100021141	3-hydroxydecanoylcarnitine	Lipid	Fatty Acid Metabolism (Acyl Carnitine, Hydroxy)
CHEM_100021162	-0.26882	-0.035311	-0.192947	-1.01948	0.0850869	0.348646	-0.178991	-0.0496793	-0.692239	-0.000210664	-0.655853	-0.427781	-0.179141	0.34594	0.541972	0.245615	-0.306158	0.252916	-0.122499	-0.308408	-0.337389	0.0376761	-0.112344	0.682258	-0.515228	-0.240501	0.674371	0.595452	0.70485	-0.189841	0.333577	-0.0107687	0.46741	-0.376322	0.241475	100021162	palmitoyl-sphingosine-phosphoethanolamine (d18:1/16:0)	Lipid	Ceramide PEs
CHEM_100021198	-0.365932	-0.638311	0.0368962	-1.66808	1.18692	0.156608	-0.221672	0.999766	-0.0490803	-0.224881	-1.06929	-0.162297	-0.536463	0.61886	-0.459041	0.134996	-0.400563	0.222576	0.117869	-0.0646927	-0.218901	0.866842	0.00761054	-0.974536	0.565705	0.920505	-0.573311	-0.160938	-0.910738	0.48734	0.186516	-0.309474	-0.622885	-0.723629	1.21821	100021198	picolinoylglycine	Lipid	Fatty Acid Metabolism (Acyl Glycine)
CHEM_100021208	1.32486	-3.11322	-3.11322	-1.55559	2.18373	2.16082	-0.0627544	-3.11322	0.223178	1.69523	-1.39756	-2.53052	-0.584744	-2.73852	-0.339929	-0.797602	0.580733	-2.00797	2.39893	0.8291	0.835703	-1.01049	-0.94321	-3.11322	-0.918102	0	-3.11322	-1.26529	-2.20859	1.31443	-3.11322	1.20778	-3.11322	0.246857	-0.00151005	100021208	4-vinylcatechol sulfate	Xenobiotics	Benzoate Metabolism
CHEM_100021220	-0.515464	1.7959	0.570245	-0.252753	-0.513411	0.744578	-0.721317	1.84316	-0.304869	-1.27547	-0.208524	0.424055	-0.00249301	0.142004	-0.256455	-0.0422894	-0.968709	2.49729	-1.311	1.00006	-0.593616	0.611933	-1.29033	0.351301	-0.142717	0.284104	-0.317117	0.840364	0.821764	-1.37211	-0.989414	-0.74091	-0.557021	-0.601133	1.61312	100021220	succinoyltaurine	Amino Acid	Methionine, Cysteine, SAM and Taurine Metabolism
CHEM_100021223	-0.300135	1.95079	0.989565	-0.03478	-0.395246	-0.179616	-0.547402	1.30177	-0.38908	-0.374925	-0.160941	0.982348	-0.537132	0.483285	0.472932	0.648508	-0.772458	2.23247	-0.683857	-0.0187856	-0.0997141	0.548889	-1.33664	0.679417	-0.136995	1.19784	0.15974	0.53654	0.33932	-0.450319	-0.290047	-0.470162	0.0786343	-0.676365	1.41096	100021223	hexanoyltaurine	Lipid	Endocannabinoid
CHEM_100021232	-0.85499	-0.0995459	-1.39847	-0.806138	-0.461623	-1.39847	-1.39847	1.12534	-1.39847	-1.39847	-1.39847	-0.737406	0.790945	0.324113	-1.39847	0.332228	0.0254222	2.33655	-1.39847	-0.356462	0.694494	-1.10976	-1.39847	-1.39847	0.0916023	-1.39847	-1.39847	-0.103245	-1.39847	-0.533802	-1.39847	-1.39847	-0.410586	-1.39847	0.779346	100021232	isocaproyltaurine	Lipid	Endocannabinoid
CHEM_100021233	-0.512158	1.78878	0.294043	-0.837828	0.627824	-0.0615317	-1.57279	1.24426	-0.676799	-1.57279	-1.57279	-0.257396	-1.57279	0.308302	-1.57279	-0.43863	-1.38739	1.83898	-1.57279	0.612526	-0.776597	-0.681918	-1.57279	-1.06546	-0.0795672	0.557343	-0.44698	-0.727654	-0.124375	-1.57279	-1.57279	-1.57279	-1.57279	-1.57279	1.97408	100021233	azelaoyltaurine	Lipid	Endocannabinoid
CHEM_100021261	-0.390827	0.664659	-0.210043	0.936106	-1.45256	-0.273545	-1.38854	2.5617	-1.45256	-0.158685	0.0985262	-0.18466	-0.171881	-0.0534032	-0.426603	-0.902353	-0.821423	2.57946	-0.913524	-1.45256	-0.769252	-1.0353	0.382457	0.439219	0.881875	0.213083	-0.26489	-0.964804	-0.375762	-1.26872	-0.321445	0.0363114	0.46489	0.445478	-0.124666	100021261	leucylhydroxyproline*	Peptide	Dipeptide Derivative
CHEM_100021262	-0.0314373	0.918516	-0.281661	0.887526	-0.567245	-0.308323	-0.249179	2.95496	-0.646498	-0.240675	-0.0669372	0.261654	0.147061	0.0258418	-0.0893437	0.121443	-0.199585	1.82209	-0.441491	-0.331596	-0.0533152	-0.326465	-0.356037	0.572408	0.0616124	0.543693	-0.0330416	-0.934556	-0.0735466	-0.0239423	0.126742	-0.00029547	0.270073	-0.0445783	0.394269	100021262	isoleucylhydroxyproline*	Peptide	Dipeptide Derivative
CHEM_100021324	0.257616	0.352792	0.457542	-0.274488	-0.607979	0.612509	0.1064	-2.60994	0.150689	0.207859	-0.18959	-0.150265	-0.126919	-0.0648988	0.319654	0.205605	0.012394	0.431786	0.509162	-0.0995118	0.374292	0.142126	-0.213091	0.603112	-1.25337	-0.20688	0.623949	1.04561	0.271923	0.731603	-0.197123	-0.00394129	-0.112783	-0.92301	0.137384	100021324	3,5-dichloro-2,6-dihydroxybenzoic acid	Xenobiotics	Chemical
CHEM_100021360	-0.113024	1.22132	0.783552	0.211289	-0.618101	-1.44278	-1.01837	0.159465	-1.44278	-0.0764992	-1.14827	0.0206761	-0.94553	-0.297951	-1.44278	-0.203319	0.151372	1.78364	-1.44278	-1.44278	-0.929207	-1.44278	-0.723715	-0.0723559	-1.44278	1.36235	0.356743	0.964207	-1.02386	-0.746945	-0.327432	-0.344153	-0.442004	-1.05946	1.59639	100021360	n-propanol glucuronide	Xenobiotics	Chemical
CHEM_100021363	1.2753	-1.38302	-1.38302	-1.38302	0.931313	0.135179	-0.415201	-1.38302	-1.38302	-1.38302	-1.38302	-1.38302	-1.38302	-1.38302	-1.38302	-1.38302	0.0781088	-1.38302	0.965389	-1.38302	-0.652074	-1.38302	-1.38302	-1.38302	-1.38302	0.103857	-1.38302	-1.38302	-1.38302	-0.788549	-1.38302	0.388045	-1.38302	-0.584779	-1.38302	100021363	vanillic acid glycine	Xenobiotics	Food Component/Plant
CHEM_100021372	-0.185202	-1.62553	-1.39349	-0.379235	0.287027	0.143548	0.0901087	0.0814119	-1.62553	-0.994179	-1.32855	-1.62553	-1.62553	-1.62553	-1.62553	-0.83289	-1.62553	-0.110497	-0.198715	-1.62553	-0.230574	-0.280152	0.644631	-1.29687	-1.62553	1.47131	-1.62553	-0.170004	-1.44265	-0.413574	-0.390989	-0.248014	-1.62553	-1.62553	-0.780775	100021372	2-hydroxy-4-(methylthio)butanoic acid	Amino Acid	Methionine, Cysteine, SAM and Taurine Metabolism
CHEM_100021467	0.464472	-1.81304	-1.81304	-0.757926	2.68475	1.19481	0.00712239	1.87438	-0.2257	0.117776	-1.81304	-0.791367	-0.316418	-0.671127	0.914535	-1.81304	0.00163889	0.21912	0.881108	-0.24844	1.11347	-0.509472	-0.776694	-0.948772	-1.81304	-0.00164158	-1.81304	0.149156	-0.369929	1.25596	-1.81304	-0.00311291	-0.667256	0.280512	0.673399	100021467	pentose acid*	Partially Characterized Molecules	Partially Characterized Molecules
CHEM_100021478	0.596587	2.1194	0.749815	-0.479122	1.08949	0.676776	-0.468356	0.968942	0	-0.821823	0.256693	-0.761559	0.141842	0.0224391	-0.400806	-0.263547	-1.006	2.51758	-0.85766	-0.621125	-0.116948	0.359466	-1.21629	-0.22472	-0.451141	0.895229	0.412756	0.115744	-0.088664	-0.706458	0.0341925	-0.428783	0.791849	-1.55649	1.73269	100021478	1-methyl-5-imidazolelactate	Amino Acid	Histidine Metabolism
CHEM_100021502	-1.8655	-0.209385	0.440317	-0.102142	-1.8655	-1.8655	0.836127	-1.83586	-0.944939	-1.8655	0.405401	0.689494	-0.681251	0.274325	-1.8655	-0.202934	-0.113441	-0.270198	0.384539	-0.352527	0.140722	-1.8655	-1.24219	-0.457276	0.592658	0.520947	-0.216049	-0.846221	-8.06722e-06	-1.8655	-1.8655	0.39715	-1.8655	-1.8655	0.536852	100021502	(2 or 3)-decenoate (10:1n7 or n8)	Lipid	Medium Chain Fatty Acid
CHEM_100021503	-1.09334	0.509905	1.58232	0.45499	0	0.907337	-1.61702	0.714267	-0.678207	-1.46621	-0.19522	0.836746	-1.2524	0.325794	0.650153	1.00096	-1.58692	0.854667	-0.812174	-0.743494	-0.438073	1.90299	-1.84853	0.756295	1.19897	1.28567	0.311116	-0.00468292	0.824619	-0.911382	-0.581789	-1.34291	-0.288821	-1.33433	1.29996	100021503	N-carbamoylputrescine	Amino Acid	Polyamine Metabolism
CHEM_100021530	-0.265069	-0.599215	-0.704652	0.136321	1.05305	-0.21683	-0.581578	2.21936	-0.690438	-0.416657	-0.710487	-0.562351	-1.09232	-0.516801	-0.267578	-0.179469	-0.626118	0.962822	-0.342327	-0.271596	-0.458719	1.49111	0.993151	0.569889	-0.214377	0.0710799	0	-0.289715	-0.455374	-0.250498	2.23113	-0.29906	-0.817904	-0.47492	0.469512	100021530	S-carboxyethylcysteine	Amino Acid	Methionine, Cysteine, SAM and Taurine Metabolism
CHEM_100021650	-0.479262	-0.479262	-0.479262	-0.479262	-0.479262	-0.479262	-0.479262	-0.479262	-0.479262	-0.479262	-0.479262	-0.479262	-0.479262	-0.479262	-0.479262	-0.479262	-0.479262	-0.479262	-0.479262	-0.479262	-0.479262	-0.479262	-0.479262	-0.479262	-0.479262	-0.479262	-0.479262	-0.479262	-0.479262	-0.479262	-0.479262	-0.479262	-0.479262	-0.479262	-0.479262	100021650	chenodeoxycholic acid sulfate (1)	Lipid	Primary Bile Acid Metabolism
CHEM_100021666	1.87871	-2.17463	-0.0709606	0.40385	-1.29339	-0.21382	0.622623	-3.20669	0.605166	0.861223	0.21699	0.487313	0.0626506	-1.97524	0.78229	0.992313	0.694578	-3.72234	-0.198516	-0.0671437	-0.213783	0.387856	-0.115698	0.288492	-1.21108	-1.47187	0.690398	-0.560024	0.293229	1.08632	1.18154	0.635493	0.461271	0.333746	-0.371602	100021666	branched-chain, straight-chain, or cyclopropyl 10:1 fatty acid (1)*	Partially Characterized Molecules	Partially Characterized Molecules
CHEM_100021707	-0.119378	0.649946	0.325462	-0.811576	-0.339866	0.252488	-0.403432	-2.91458	-0.500589	-0.101056	-0.404438	-0.172609	-0.838636	0.0241755	0.366766	0.156309	-0.431225	0.624697	0.272537	-0.179594	0.0783738	0.698749	-0.409727	0.577537	-1.10207	-0.354184	0.663374	1.07822	0.027639	0.62606	0.15939	-0.146753	-0.160904	-1.80365	0.361341	100021707	3-bromo-5-chloro-2,6-dihydroxybenzoic acid*	Xenobiotics	Chemical
CHEM_100021709	-2.2706	-0.0201326	0.384065	0.0445152	-2.72785	-0.6006	0.731823	-2.72785	-0.500098	0.134311	0.57823	0.741603	-0.315972	0.63268	-1.32232	-2.05376	-0.0593546	-0.265885	0.664041	-1.16472	0.181569	-2.72785	-2.72785	0.0119908	0.991878	1.01876	-0.233836	-0.596521	-0.415439	-2.33916	-2.72785	0.582504	-2.15834	-1.20332	0.952272	100021709	branched-chain, straight-chain, or cyclopropyl 12:1 fatty acid*	Partially Characterized Molecules	Partially Characterized Molecules
CHEM_100021710	-3.72723	-3.72723	-3.72723	-3.72723	-3.72723	-3.72723	-3.72723	-3.72723	-3.72723	-3.72723	-3.72723	-3.72723	-3.72723	-3.72723	-3.72723	-3.72723	-3.72723	-3.72723	-3.72723	-3.72723	-3.72723	-3.72723	-3.72723	-3.72723	-3.72723	-3.72723	-3.72723	-3.72723	-3.72723	-3.72723	-3.72723	-3.72723	-3.72723	-3.72723	-3.72723	100021710	hydroxy-undecanedioate (OH-C11:0-DC)*	Lipid	Fatty Acid, Monohydroxy
CHEM_100021712	-1.86885	-1.86885	-1.86885	-1.86885	-1.86885	-1.86885	-1.86885	-1.86885	-1.86885	-1.86885	-1.86885	-1.86885	-1.86885	-1.86885	-1.86885	-1.86885	-1.86885	-1.86885	-1.86885	-1.86885	-1.86885	-1.86885	-1.86885	-1.86885	-1.86885	-1.86885	-1.86885	-1.86885	-1.86885	-1.86885	-1.86885	-1.86885	-1.86885	-1.86885	-1.86885	100021712	deoxycholic acid 12-sulfate*	Lipid	Secondary Bile Acid Metabolism
CHEM_100021784	-0.178755	0.17824	0.00929622	-0.0183447	-0.226786	-0.365714	-0.177543	-0.153679	-0.365714	-0.365714	-0.0277964	-0.365714	-0.142714	0.175166	-0.365714	-0.26146	-0.117058	0.0323899	0.286564	-0.0747046	-0.120629	0.0295275	0.146565	0.103528	-0.365714	0	-0.105175	-0.361604	-0.0204609	-0.365714	-0.14305	-0.285648	-0.365714	-0.123281	-0.365714	100021784	4-chlorobenzoic acid	Xenobiotics	Chemical
CHEM_100021839	0	-1.33768	-1.33768	-1.33768	1.32695	1.12679	-1.33768	-1.33768	-1.33768	-0.236596	-1.33768	-1.33768	-1.33768	-1.33768	0.459241	-1.33768	-1.29717	-0.637597	0.560559	-1.3249	-1.33768	-0.114416	-1.33768	-1.33768	0.645995	-0.0426192	-1.33768	-1.33768	-1.33768	-0.20438	-1.33768	-0.305217	-1.33768	-0.159314	-0.664191	100021839	2-methoxyhydroquinone sulfate (1)	Xenobiotics	Benzoate Metabolism
CHEM_100021918	-0.118157	0.0132242	-0.275347	-0.579988	0.0618264	-0.392791	-0.610961	-0.1051	-0.570997	-0.157117	-0.355849	0.0336928	-0.36578	0.26497	0.0531208	-0.401504	-0.137984	0.290014	-0.189434	0.12319	-0.334059	0.79217	-0.626781	-0.164944	0.132255	-0.392955	0.12257	0.252337	0.0817686	0.0957787	0.343805	0.197198	0.049285	-0.593417	0.497079	100021918	2,4-di-tert-butylphenol	Xenobiotics	Chemical
CHEM_100021992	-1.09897	-2.21627	-0.671036	-2.21627	-2.21627	0.536653	0.0150456	0.00831077	-2.21627	-2.21627	-2.21627	-0.992049	-2.21627	-2.21627	-1.48903	0.116146	-0.853629	-2.21627	-2.21627	1.60477	-2.21627	-2.21627	-2.21627	-2.21627	-2.21627	1.4855	-0.29596	-0.120677	0.496834	-2.21627	-0.320776	-1.20966	0.878671	-2.21627	1.41864	100021992	cis-3,4-methyleneheptanoylglycine	Lipid	Fatty Acid Metabolism (Acyl Glycine)
CHEM_100022005	-0.406931	-1.06834	-1.06834	-1.06834	-1.06834	-1.06834	-1.06834	-1.06834	-0.52188	-1.06834	-0.578396	-0.182786	0.203303	-1.06834	-1.06834	-0.31077	-1.06834	-1.06834	-1.06834	-1.06834	-1.06834	-1.06834	-1.06834	0.255296	-0.225585	-1.06834	0.199954	0	0.598186	-1.06834	-1.06834	-1.06834	-0.793399	-0.587858	-1.06834	100022005	bilirubin degradation product, C17H18N2O4 (1)**	Partially Characterized Molecules	Partially Characterized Molecules
CHEM_100022006	0.561708	-0.173201	-0.636887	0.0351148	-0.178076	0.0258437	0.0490476	-1.86041	0.231209	0.115463	0.191427	0.479943	0.664584	-0.200988	-0.380233	0.279395	-0.679336	-0.0662824	-0.166839	-0.238963	-0.0392657	-1.53891	-2.40208	0.707811	0.624081	-0.905266	0.625219	0.703161	1.10351	0.148371	-0.322958	-0.286493	0.283663	0.0795763	-0.561639	100022006	bilirubin degradation product, C17H18N2O4 (2)**	Partially Characterized Molecules	Partially Characterized Molecules
CHEM_100022007	0.470418	-0.245063	-0.709482	-0.112742	-0.105365	-0.116321	0.0021603	-1.84365	0.153908	-0.144959	0.100682	0.416804	0.523744	-0.151229	-0.349476	0.300339	-0.775837	0.0735114	-0.0223004	-0.0743327	-0.309923	-0.847307	-1.84365	0.850022	0.615587	-1.18857	0.614345	0.644842	1.05176	0.330114	-0.0851652	-0.199952	0.200415	0.0337388	-0.303412	100022007	bilirubin degradation product, C17H18N2O4 (3)**	Partially Characterized Molecules	Partially Characterized Molecules
CHEM_100022008	0.00108821	-0.223769	-0.95485	0.136436	0.216826	-0.709024	0.503572	-1.98338	-0.128867	0.350811	-0.0871478	0.0325322	-0.0435047	-0.120744	-1.0422	-0.0447986	-0.269952	-0.896467	0.282403	-1.11475	-0.196896	-1.98338	-0.760094	0.847324	0.419555	-0.481036	-0.0486777	0.148035	0.812819	0.615384	0.178568	-0.350026	0.428506	-0.357084	-0.932604	100022008	bilirubin degradation product, C17H20N2O5 (1)**	Partially Characterized Molecules	Partially Characterized Molecules
CHEM_100022009	0.0464117	-0.224912	-0.819684	0.205202	0.294604	-0.64084	0.546215	-2.1618	-0.164381	0.384803	0.00414894	0.000674235	-0.008879	-0.0846968	-0.947207	0	-0.301775	-0.855077	0.257371	-1.04122	-0.0940816	-2.1618	-0.715016	0.854703	0.500208	-0.581963	0.0268621	0.245645	0.720298	0.58705	0.133824	-0.41826	0.414008	-0.409865	-0.850025	100022009	bilirubin degradation product, C17H20N2O5 (2)**	Partially Characterized Molecules	Partially Characterized Molecules
CHEM_100022024	-0.638703	-0.638703	-0.638703	-0.638703	-0.638703	-0.638703	-0.638703	-0.638703	-0.638703	-0.638703	-0.638703	-0.638703	-0.638703	-0.638703	-0.638703	-0.638703	-0.638703	-0.638703	-0.638703	-0.638703	-0.638703	-0.638703	-0.638703	-0.638703	-0.638703	-0.638703	-0.638703	-0.638703	-0.638703	-0.638703	-0.638703	-0.638703	-0.638703	-0.638703	-0.638703	100022024	neopentyl glycol glutarate**	Xenobiotics	Chemical
CHEM_100022025	-0.527709	-0.527709	-0.527709	-0.527709	-0.527709	-0.527709	-0.527709	-0.527709	-0.527709	-0.527709	-0.527709	-0.527709	-0.527709	-0.527709	-0.527709	-0.527709	-0.527709	-0.527709	-0.527709	-0.527709	-0.527709	-0.527709	-0.527709	-0.527709	-0.527709	-0.527709	-0.527709	-0.527709	-0.527709	-0.527709	-0.527709	-0.527709	-0.527709	-0.527709	-0.527709	100022025	propylene glutarate (1)**	Xenobiotics	Chemical
CHEM_100022026	-0.538133	-0.538133	-0.538133	-0.538133	-0.538133	-0.538133	-0.538133	-0.538133	-0.538133	-0.538133	-0.538133	-0.538133	-0.538133	-0.538133	-0.538133	-0.538133	-0.538133	-0.538133	-0.538133	-0.538133	-0.538133	-0.538133	-0.538133	-0.538133	-0.538133	-0.538133	-0.538133	-0.538133	-0.538133	-0.538133	-0.538133	-0.538133	-0.538133	-0.538133	-0.538133	100022026	propylene glutarate (2)**	Xenobiotics	Chemical
CHEM_100022029	-3.12732	-3.12732	-3.12732	-3.12732	-3.12732	-3.12732	-3.12732	-3.12732	-3.12732	-3.12732	-3.12732	-3.12732	-3.12732	-3.12732	-3.12732	-3.12732	-3.12732	-3.12732	-3.12732	-3.12732	-3.12732	-3.12732	-3.12732	-3.12732	-3.12732	-3.12732	-3.12732	-3.12732	-3.12732	-3.12732	-3.12732	-3.12732	-3.12732	-3.12732	-3.12732	100022029	propylene azelate (1)**	Xenobiotics	Chemical
CHEM_100022036	-1.70148	-1.70148	-1.70148	-1.70148	-0.721512	-1.5266	-1.70148	-1.70148	-1.70148	-1.70148	-1.70148	-1.70148	-1.70148	-1.70148	-1.70148	-1.70148	-1.70148	-1.70148	-1.70148	-1.70148	-1.70148	-0.586899	-1.70148	-1.70148	-1.70148	-1.70148	-1.70148	-1.33116	-1.70148	-1.70148	-1.70148	-1.70148	-1.70148	-1.70148	-1.70148	100022036	1-carboxyethylhistidine	Amino Acid	Histidine Metabolism
CHEM_100022041	-0.229689	0.880791	0.72797	-0.161642	-0.00995474	0.239519	-0.0883854	1.33797	-0.351306	-0.354983	-0.0585568	0.479069	-0.0167207	0.157614	0.390778	0.289601	-0.300724	1.13981	-0.60339	0.269324	-0.403314	0.158154	-0.825606	0.0563781	-0.430103	0.156489	-0.35531	0.226611	0.0359751	-0.322796	-0.452888	-0.238772	-0.15608	-0.58248	1.39867	100022041	N,N-dimethyl-pro-pro	Peptide	Modified Peptides
CHEM_100022120	0	-0.0135932	-0.362958	-0.630229	0.984279	0.544712	-0.112929	0.605065	-0.0199883	-0.189206	-0.472873	0.0452601	0.138127	0.0828912	-0.4252	-0.0938481	-0.288652	0.643589	-0.181647	0.326894	-0.103381	1.06512	-0.204994	-0.761621	0.929558	0.274429	-0.333489	-0.413499	-0.538658	-0.151973	-0.246113	-0.210681	-0.579352	0.263995	1.00398	100022120	oxindolylalanine	Amino Acid	Tryptophan Metabolism
CHEM_100022172	0.687588	-1.63626	-1.63626	-1.63626	-1.63626	-0.930845	1.1712	-1.63626	0.493032	0.332007	-0.813789	-1.63626	0.132862	-1.05674	0.17905	-0.390799	-0.116707	-1.63626	0.545722	0.844438	-0.849206	-0.534935	-1.63626	-1.63626	-1.63626	-1.63626	1.11585	-0.841903	-1.63626	0.950309	1.17658	0.776646	-1.63626	-0.283615	-0.983141	100022172	perfluorohexanesulfonate (PFHxS)	Xenobiotics	Chemical
CHEM_999907765	-0.638854	-0.992597	-1.05085	-1.95684	0.339461	-0.0917603	0.809385	-1.16032	-1.25255	0	1.41139	-0.528826	-0.494933	-1.0313	1.23762	-1.25357	-0.606331	-0.922129	1.09967	0.972689	2.22501	-0.605779	-2.47088	-1.10998	0.144272	-0.198601	-2.33504	0.153949	0.774674	1.4674	-3.58812	1.26597	0.625787	1.2752	-0.761698	999907765	X-07765
CHEM_999910445	-1.39333	-1.39333	-1.39333	-1.39333	-1.39333	-1.39333	-1.39333	-1.39333	-1.39333	-1.39333	-1.39333	-1.39333	-1.39333	-1.39333	-1.39333	-1.39333	-0.923809	-1.39333	-1.39333	-1.39333	-1.39333	-0.420681	-1.39333	-1.39333	-1.39333	-1.39333	-1.39333	-1.39333	-1.39333	-1.39333	-1.39333	-1.39333	-1.39333	-1.39333	-1.39333	999910445	X-10445
CHEM_999910457	-0.120984	1.06619	0.341575	-1.17048	0.403315	-0.100175	-1.47328	1.21195	-0.572351	-0.310827	-0.55206	0.271302	-0.394392	0.0414453	-0.0190579	-0.186792	-0.295829	1.2599	-0.400601	-0.272567	-0.333067	0.385727	-0.934623	-0.0687715	-0.505135	0.534876	-0.462757	-0.15785	-0.498878	-0.087604	-0.254095	-0.807638	0.0226034	-0.857042	0.842994	999910457	X-10457
CHEM_999910458	0	0.753583	0.496919	-0.387288	0.908511	0.231383	-0.105568	1.05387	-1.38044	-0.687494	-0.191301	0.463134	-0.918588	0.168375	-0.3225	-0.144594	-0.102546	1.24063	-0.541741	0.242998	-0.958206	0.591498	0.0104765	-0.0292077	0.113679	0.802955	-0.24092	0.249121	-0.329466	-0.500204	0.310671	-0.012008	-0.0170805	-0.547951	0.794402	999910458	X-10458
CHEM_999911378	-1.72111	-2.15153	-0.550778	-2.22208	-0.732179	-0.0136884	-2.22208	-2.22208	-1.86138	-2.22208	-1.71674	-0.0338711	-2.22208	1.11767	-1.26	0.606039	-1.99292	0	-1.88486	0.919833	-2.22208	1.62421	-2.22208	1.23082	-2.22208	-1.66513	2.14971	1.46345	0.243613	-2.07984	1.95651	-2.22208	-0.135026	-2.22208	0.306344	999911378	X-11378
CHEM_999911407	-0.442573	-0.975182	-1.54511	-0.920509	-0.435196	0.360765	-1.54511	0.135741	-0.00172125	-0.354696	-1.54511	-1.54511	0.0464742	-1.54511	-1.54511	-0.555811	-0.64564	-1.21427	-1.25006	-0.64282	-0.335065	-1.54511	-0.572911	-0.478049	-1.00353	-1.02118	0.314846	0.000669178	-0.273771	-1.05302	-1.54511	-0.590348	0.07875	-0.221946	-0.883374	999911407	X-11407
CHEM_999911478	-1.78202	-1.78202	-0.108814	-1.78202	-1.78202	0.438103	-0.232155	-0.977881	-1.78202	-1.78202	-1.78202	-0.454447	-1.78202	-1.78202	-1.78202	-0.347714	-0.119832	-1.78202	-1.78202	0.651748	-1.78202	-1.29977	-1.78202	-1.78202	-1.78202	-0.778539	0.273375	-0.476046	1.91809	-1.78202	0	-1.78202	1.13294	-1.78202	0.264487	999911478	X-11478
CHEM_999911580	-2.52359	-2.52359	-2.52359	-2.52359	-2.52359	-2.52359	-2.52359	-2.52359	-2.52359	-2.52359	-2.52359	-2.52359	-2.52359	-2.52359	-2.52359	-2.52359	-2.52359	-2.52359	-2.52359	-2.52359	-2.52359	-2.52359	-2.52359	-2.52359	-2.52359	-2.52359	-2.52359	-2.52359	-2.52359	-2.52359	-2.52359	-2.52359	-2.52359	-2.52359	-2.52359	999911580	X-11580
CHEM_999911612	-4.50451	-4.6266	-4.6266	-4.6266	-4.6266	-4.6266	-4.6266	-4.6266	-4.6266	-4.6266	-4.6266	-4.6266	-4.6266	-4.6266	-4.6266	-4.6266	-4.6266	-4.6266	-4.6266	-4.6266	-4.6266	-4.6266	-4.6266	-4.6266	-4.6266	-4.6266	-4.6266	-4.6266	-4.6266	-4.6266	-4.6266	-4.6266	-4.6266	-4.6266	-4.6266	999911612	X-11612
CHEM_999911787	-0.223241	-0.495924	-0.236862	0.372294	0.270819	-0.327105	0.552998	-0.361033	0.40576	0.00222882	0.0866133	0.113052	0.0138973	0.389388	-0.145759	-0.417324	0	-0.394086	-0.145687	0.303622	0.280407	-0.234135	0.472621	-0.653341	0.182411	-0.34701	-0.465427	-0.737018	0.436799	-0.0918303	-0.30489	0.49742	0.0745892	0.541976	-0.415798	999911787	X-11787
CHEM_999911795	-0.40483	1.90933	-0.156217	0.613007	-0.379546	0.527217	-0.273709	-1.94501	-0.698944	-0.41448	0.449659	0.798592	-0.329059	-0.0446799	0	0.333554	-0.471485	0.207216	-1.61917	-1.02706	-2.03679	0.503572	-0.195772	0.136023	-1.02979	1.19967	-0.315881	1.03496	-0.35362	-1.22829	-0.576979	-0.318582	-0.46906	-1.25527	0.279691	999911795	X-11795
CHEM_999911843	0.73589	-2.08859	-2.47108	4.008	0.247778	0.482168	-0.412201	-0.480942	0.000319594	0.37772	-0.509339	-1.53063	-0.528546	-0.085812	0.0687143	2.39175	-0.0329292	1.02688	0.286125	0.674565	4.37832	2.56136	-1.52818	-2.32983	-0.16465	1.83064	-1.20592	0.133267	-2.5295	0.027088	-1.00404	-0.210128	-2.15456	0.756824	0.726287	999911843	X-11843
CHEM_999911850	0.439173	-2.47501	-2.47501	5.00582	-0.531645	-1.05222	-2.47501	0.874894	-2.47501	-2.47501	-0.65837	-1.09148	-2.34042	-2.47501	-0.182047	2.75769	-2.13557	2.78269	-2.47501	-0.799588	5.27066	3.92433	-0.0405269	-0.344676	0.619195	2.3408	-0.0564014	0.852473	-2.47501	-2.47501	-0.831592	-2.47501	-2.47501	-2.47501	2.17963	999911850	X-11850
CHEM_999911852	0.125448	-2.10042	-0.552447	-0.810462	0.502216	0.342662	-0.374465	0.919414	-0.183435	-0.198558	0.297637	-0.513744	-0.557453	0.584363	0.0837775	0.501711	-0.546822	0.401744	-0.390782	0.302487	-0.149257	1.09628	-0.658503	-0.659084	1.52756	-0.455799	0.459422	-1.15929	-0.813147	-0.249321	0.363769	-0.135405	-0.691009	0.979095	1.21763	999911852	X-11852
CHEM_999911979	-3.40185	-3.89164	-3.89164	-3.89164	-3.89164	-3.89164	-3.89164	-3.89164	-3.89164	-3.89164	-3.89164	-3.89164	-3.89164	-3.89164	-3.89164	-3.89164	-3.89164	-3.89164	-3.89164	-3.89164	-3.89164	-3.89164	-3.89164	-3.89164	-3.89164	-3.89164	-3.89164	-2.9153	-3.89164	-3.89164	-3.89164	-3.89164	-3.89164	-3.89164	-3.89164	999911979	X-11979
CHEM_999912007	-2.02795	-1.6914	-2.57421	-2.57421	1.39265	-0.0550691	-2.57421	1.43318	-2.57421	-1.72203	-2.57421	-2.57421	-2.57421	-2.57421	-2.57421	-1.23934	-2.57421	1.03368	-2.05059	-2.57421	-2.57421	0.723028	0.957312	-2.57421	-2.57421	1.84155	-1.211	-0.163892	-2.57421	-1.31337	-2.57421	-2.57421	-2.57421	-2.57421	1.80698	999912007	X-12007
CHEM_999912013	0.124214	-1.41195	-1.41195	4.61099	-0.871254	-0.761562	-1.41195	-1.41195	-1.41195	-1.41195	-1.41195	-1.41195	-1.41195	-1.41195	-1.41195	1.95308	-1.41195	-1.41195	-1.41195	-1.41195	4.39747	1.58466	-1.41195	-1.41195	-1.41195	1.35098	-1.41195	-0.204971	-1.41195	-1.41195	-1.41195	-1.41195	-1.41195	-1.41195	-0.892696	999912013	X-12013
CHEM_999912027	-0.743017	-2.13944	-2.13944	-2.13944	0.420232	-2.13944	-2.13944	-2.13944	-1.8914	-0.20293	-1.00857	-2.13944	-2.13944	-2.13944	0.247079	-0.764973	-1.01509	0.898847	-0.763218	0.379776	-1.08363	1.64124	0.773368	-1.70749	-2.13944	0.917068	0.482195	-1.78585	-2.13944	-1.20745	-0.630323	-0.869751	-2.13944	-1.17073	0.791408	999912027	X-12027
CHEM_999912096	-1.39634	1.73079	-1.75811	-1.75811	1.67132	1.25161	-1.39519	-0.845015	-0.564297	-1.75811	-1.75811	-1.75811	0.0930282	0.971219	0.405351	-1.75811	-1.16078	2.30748	-0.313796	-1.75811	-1.75811	-1.75811	-1.75811	0.00711804	-1.75811	-1.75811	-1.75811	0	0.138232	-1.43968	-0.832605	-1.75811	-1.75811	-0.339796	-1.75811	999912096	X-12096
CHEM_999912097	-0.797649	1.61192	0.982002	-2.89226	1.53441	1.11212	-0.517232	-0.839371	-0.137274	-0.0611072	-2.89226	0.564218	-0.0409183	0.919301	-0.203459	-2.89226	-0.885208	2.05838	-0.112823	1.43695	-0.318688	-0.950558	-0.00380216	-0.0412819	-2.89226	-2.89226	-2.89226	0.15395	0.254163	-0.549509	-0.415067	0.204647	-0.271448	0.0963537	2.35152	999912097	X-12097
CHEM_999912100	-0.079288	0.895539	0.578292	-0.363341	0.225913	0.370912	-0.117616	0.779254	-0.196562	-0.372557	-0.24328	0.227026	-0.231897	0.139794	-0.100047	0.117615	-0.3161	0.925805	-0.085798	0.240214	-0.162242	0.43146	-0.572664	-0.252617	0.0645644	0.174676	-0.37056	-0.120881	0.103886	-0.337039	-0.102227	-0.218709	-0.177308	-0.203687	0.843518	999912100	X-12100
CHEM_999912101	-0.857051	2.00565	0.513454	0.216648	-0.659742	-0.186716	-0.484099	0.763333	-0.884219	-0.664746	-0.901595	-0.0884998	-0.765422	0.154536	0.493426	0.33784	-0.943695	1.90376	-0.871892	0.0734034	-0.293036	0.101238	-1.10475	0.582371	-0.606941	0.616963	-0.690938	0.372002	0.323984	-1.38678	-0.160478	-0.811795	-0.368113	-0.855564	0.893102	999912101	X-12101
CHEM_999912104	-0.695163	1.70778	0.603069	-0.656299	0.292437	0.162002	-0.514428	2.49476	-0.53757	-0.833463	-0.637811	0.560042	-0.57157	0.158475	0.363949	-0.0372659	-0.771779	2.20516	-0.373933	0.0955671	-0.056117	0.236393	-1.23539	-0.0898908	-0.355181	0.224571	-0.465915	1.04219	0.303829	-0.527766	-0.403596	-0.574705	-0.478708	-1.22039	1.43416	999912104	X-12104
CHEM_999912112	-0.794062	0.107832	0.517774	-1.94003	0.715773	-0.21997	-0.156182	-2.23254	0.496546	0.316283	-2.14291	1.01287	-0.0719996	0.845349	0.178079	-1.96301	0.45794	0.831236	0.721732	0.495084	0.74487	-3.33048	0.695243	0.080233	-3.37925	-3.53846	-2.35369	0.611204	1.1756	0.378558	0.198765	0.716389	0	0.969461	-0.253696	999912112	X-12112
CHEM_999912117	-0.563405	-3.35926	0.596796	-3.35926	1.13771	1.4624	-0.683815	-1.54142	-0.644819	-3.35926	-3.35926	0.61107	0.00744703	0.608821	1.03632	-3.35926	-0.253684	-3.35926	-3.35926	0.843783	0.131569	-2.20062	-3.35926	-0.592427	-3.35926	-3.35926	-3.35926	0.584049	0.334558	-3.35926	-0.720708	0.360022	-0.706645	-0.3557	2.17635	999912117	X-12117
CHEM_999912127	-0.654408	0.303218	0.728025	0.282471	0.587055	0.819517	0.0691834	1.15032	-1.3588	-1.32357	-0.208032	-0.718343	-1.42429	-0.207403	1.5109	0.525625	-0.829775	2.01769	-0.666727	-0.170171	-0.506206	-1.71019	-2.52576	-0.582133	0.0833462	-0.621658	0.798676	0.428565	0.141841	-2.01978	-0.938519	-0.900007	0.836993	-0.13461	1.88176	999912127	X-12127
CHEM_999912221	0.0257747	-1.99792	-1.99792	-1.99792	2.60836	-1.99792	-1.99792	-0.195604	-1.99792	-0.990875	-1.62161	-1.99792	-1.99792	-1.51475	-1.99792	-1.99792	-1.42391	-0.677326	-0.976531	-1.37544	-1.99792	-0.00216037	0.736674	-1.99792	-1.99792	0.792266	-0.235557	-1.99792	-1.99792	-1.99792	-1.99792	-0.972773	-1.99792	-1.99792	0.433333	999912221	X-12221
CHEM_999912261	-2.97659	-2.97659	-2.97659	2.54387	-2.97659	-2.97659	-2.97659	-2.97659	-2.97659	-2.97659	-2.97659	-2.97659	-2.97659	-2.97659	-2.97659	0.0218429	-2.97659	-2.97659	-2.97659	-2.97659	2.22855	0	-2.97659	-2.97659	-2.97659	-0.139826	-2.97659	-2.97659	-2.97659	-2.97659	-2.97659	-2.97659	-2.97659	-2.97659	-2.97659	999912261	X-12261
CHEM_999912262	0.829671	-2.17597	-2.17597	4.97412	0.00882272	0.631498	-1.37316	-1.50778	-0.346799	-0.298799	-1.68503	-2.17597	-1.32004	-0.835849	0.462683	3.15998	0.145935	0.428829	-0.467103	0.0215903	4.81641	2.91167	-0.677822	-0.846787	0	2.44894	-1.02432	0.677997	-1.8581	-0.277417	-0.944906	-0.510839	-1.85597	0.733952	0.643238	999912262	X-12262
CHEM_999912283	-0.404494	-2.28378	-2.28378	-2.28378	-1.05168	1.00674	-1.03016	-0.546742	-2.28378	-0.755922	-1.01946	-0.709961	-1.26074	-0.130733	0.993154	0.57352	-0.458164	0.9186	-0.107065	-1.55628	0.760913	0.194446	-2.28378	-2.28378	-0.2564	0	-2.28378	-2.28378	-2.28378	-0.239817	-1.50663	-0.261167	-2.28378	-0.995323	2.0594	999912283	X-12283
CHEM_999912306	-0.980549	-2.44366	-2.44366	-1.81861	-0.448333	-0.270373	-0.0106622	-2.44366	-0.138412	0.682998	-2.44366	-2.44366	-0.356963	0.234949	0.701938	-1.48621	0.519085	-2.44366	1.50267	-2.44366	0.587178	-2.44366	-2.44366	-2.44366	-1.2235	-2.44366	-2.44366	-2.44366	-2.44366	-0.961923	-2.44366	-0.716944	-2.44366	1.66952	-1.04127	999912306	X-12306
CHEM_999912407	-0.768113	-1.81963	-1.81963	-1.81963	1.19817	-0.735615	-1.81963	3.15992	-1.81963	-1.40961	-1.81963	-1.81963	-1.81963	-1.81963	-0.904795	-1.81963	-1.81963	-0.285254	-0.626976	-1.81963	-1.81963	0.466793	0.195455	-1.81963	0.12547	1.49481	-0.43712	-1.81963	-1.81963	-1.09928	-0.74368	-1.31279	-1.81963	-0.370155	0.0431023	999912407	X-12407
CHEM_999912410	-0.439797	-1.27229	-1.27229	-0.397692	0.669103	0.280649	-1.27229	1.97429	-1.10995	-1.27229	-1.27229	-1.27229	-1.27229	-0.630831	-1.27229	-0.749862	-1.27229	0	-1.27229	-1.2413	-1.27229	-1.27229	-1.27229	-1.27229	1.15272	0.955451	-1.27229	-1.27229	-1.27229	-1.27229	-1.27229	-1.27229	-1.27229	-1.27229	-0.363335	999912410	X-12410
CHEM_999912411	-0.202192	0.572172	-0.382113	-0.82229	2.03375	-0.0406315	-0.179168	0.869509	-0.510492	-0.18859	-0.866929	-1.06738	-1.0835	-0.239743	-0.163547	-0.410368	-0.221595	1.05035	-0.117073	0.384994	-0.735309	1.9943	0.570179	-0.112608	0.136152	-0.176807	-1.34908	0.0482813	0.0166794	-0.232571	-0.278563	-0.359165	-0.847735	-0.695379	1.13434	999912411	X-12411
CHEM_999912462	-0.249935	-0.49512	-0.703643	-0.999803	0.05462	-0.35795	-0.568056	0.0305931	-0.64488	-0.283486	-0.423061	0.424999	-0.145502	-0.338861	-0.290001	-0.634296	0.409057	-0.991299	-0.799404	-0.783246	-0.381117	-0.99481	-0.139895	-0.0306972	-1.54407	-1.10165	-0.00505724	1.72631	-0.43993	0.400914	0.7034	-0.465383	-0.0852397	-0.796697	-0.895219	999912462	X-12462
CHEM_999912544	-2.06719	-2.06719	-2.06719	-1.78522	-2.06719	-2.06719	-2.06719	-2.06719	-2.06719	-2.06719	-2.06719	-2.06719	0.40358	-2.06719	-2.06719	-2.06719	-2.06719	-2.06719	-2.06719	-2.06719	0.94003	-2.06719	-2.06719	-2.06719	-2.06719	-2.06719	-2.06719	-2.06719	-2.06719	-2.06719	-2.06719	0.708598	-2.06719	-2.06719	-2.06719	999912544	X-12544
CHEM_999912680	-1.04039	0.469683	0.352941	-2.17362	1.63124	-0.483941	-1.58516	1.18751	-2.13389	-1.49865	-1.11766	0	-2.34394	0.352991	-0.207446	0.714239	-1.59299	2.75992	-1.56005	-0.280336	-1.31579	3.11064	1.39219	1.78348	1.15878	0.829201	0.0773966	0.343234	-0.143003	-1.545	0.540118	-0.969906	-0.354429	-0.339211	2.02067	999912680	X-12680
CHEM_999912689	-1.318	1.53574	0.621642	-0.725854	-0.180102	0.00475952	-0.705373	0.134186	-0.0785528	-0.981376	-1.31486	0.1391	-0.690186	0.434156	0.292466	0.539082	0.262514	1.94007	-1.318	0.412567	-0.0435431	-0.542094	-0.159854	-0.370328	-1.318	-0.703152	-1.11623	0.627962	0.284265	-1.318	-0.57755	-0.396449	-0.194575	-0.845605	2.29033	999912689	X-12689
CHEM_999912707	-0.00868998	0.874666	0.759939	-0.655164	0.0552117	0.591485	-0.40184	1.61067	-0.568109	-0.0651439	-0.394003	0.574624	-0.468032	0.805076	0.293074	0.133895	-0.537998	1.17862	-0.218757	0.541595	-0.123046	0.597406	-0.86608	0.243066	-0.015648	0.6991	-0.434792	0.659586	-0.15341	-0.470825	-0.232746	-0.220619	-0.384541	-0.676831	1.43795	999912707	X-12707
CHEM_999912726	-0.143593	0.317291	0.68426	-0.476506	0.40842	0.680502	-0.539802	1.7316	-0.755543	-0.0862877	-0.234796	0.418523	-0.693734	0.340349	0.409676	0.517879	-0.636832	1.21165	-0.330902	0.176529	-0.129793	0.541909	-1.50945	0.264214	1.57004	1.34378	-0.769782	0.13535	-0.78134	-0.780437	-0.679881	-0.599425	-0.800752	-0.195238	1.15101	999912726	X-12726
CHEM_999912729	0.150127	0.611924	0.137065	-3.61195	-1.01337	-0.819913	-0.406687	-1.8252	0.790407	-0.847008	-3.01934	0.713304	-0.436601	1.09517	-1.77754	-1.77273	-0.007204	0.162365	-1.73794	0.631105	0.153274	1.87341	-1.74561	0.902263	1.36742	-3.61195	-1.68775	0.415188	-0.448997	0.155456	-0.940933	0.548825	0.967288	0.882831	2.3686	999912729	X-12729
CHEM_999912730	-0.337061	-2.26645	-0.0709694	-2.26645	1.93255	-0.519737	-2.26645	2.11866	-2.26645	-1.78302	-0.719045	-1.53619	-2.26645	-0.783207	1.75087	-0.519565	-2.26645	0.723929	-1.56779	-0.552602	-1.18804	0.709245	2.72507	-0.159966	-0.231657	2.0676	0.588054	-0.331241	-1.21736	-1.21145	0.617464	-1.21928	-0.9179	-0.910497	2.29201	999912730	X-12730
CHEM_999912731	-0.973215	-3.20047	-1.37774	-3.20047	1.458	-1.14075	-3.08023	2.39177	-3.20047	-2.14926	0.191939	-1.24002	-3.20047	-0.419858	0.361612	0.395601	-2.73731	2.08372	-1.64845	-1.78398	-2.18691	2.21657	1.47788	-0.911532	1.48271	1.54735	0.8664	0.00631012	-2.73948	-2.78839	0.240686	-2.20329	-3.20047	0	2.51509	999912731	X-12731
CHEM_999912798	-1.25616	0.690353	0.040262	-0.526191	-0.217409	-0.413416	-1.27328	1.70925	-0.246596	-1.12106	-0.703579	0.048722	-0.626809	0.108315	0.648693	0.249499	-1.13562	-1.59217	-0.672029	-0.13845	-0.25345	0.107167	-0.392585	-0.26037	-0.480126	0.645816	-0.933241	-0.257115	-0.0266924	-0.422777	-0.713949	-1.59217	0.161698	-1.06456	0.163127	999912798	X-12798
CHEM_999912818	0.744712	-2.33069	-2.33069	-2.33069	0.187073	1.85248	-0.306063	-2.27672	-2.1768	0.160974	-2.33069	-2.33069	-2.33069	-2.33069	0.547676	-2.33069	0.0119567	1.223	1.76234	0.277197	-0.704838	0.471521	-2.33069	-2.33069	1.23563	-0.206659	-2.33069	-2.33069	-2.33069	1.48037	-2.33069	0.409394	-2.18606	0.66232	0.0883092	999912818	X-12818
CHEM_999912847	-0.310227	0.30426	-0.512178	-0.721052	-1.73256	0.347961	-0.259842	0.811279	-0.267628	0.147257	0.0974808	0.34109	-0.799319	-1.05948	-0.013977	0.219908	-0.373246	-0.55791	1.44837	0.156553	1.80473	0.11858	-1.23415	-0.219061	-0.276378	-0.376491	-0.371641	0.0697369	-0.360625	1.15069	0.24962	0.306496	0.0461538	-0.499528	-0.175223	999912847	X-12847
CHEM_999913507	-0.347924	-0.0718349	-0.462346	-0.781016	1.177	1.77941	-0.79707	0	-0.584164	-0.781946	-0.355386	1.24772	-1.08407	0.922639	-0.788251	0.293778	-0.811202	0.466647	0.396064	-0.242135	-0.1073	0.752311	-0.429676	0.795888	0.8249	-0.639817	-0.464509	0.00109415	-0.391374	0.0768394	0.0693172	-0.645443	-0.368525	-0.200556	1.43606	999913507	X-13507
CHEM_999913553	-0.0917541	0.687802	0.584058	-0.23316	0.265625	0.245675	-0.488193	1.21643	-0.595695	0.0800029	-0.513684	0.491745	-0.379019	0.753436	0.675055	0.168023	-0.582893	0.663515	-0.375669	0.225637	-0.0457536	0.44116	-1.29293	0.181457	-0.3151	0.799516	-0.560786	0.775286	-0.0160545	-0.41524	-0.189547	-0.188764	-0.221045	-0.660906	1.22913	999913553	X-13553
CHEM_999913684	0.412758	-0.577525	-0.424679	0	0.842584	-0.476002	0.0595367	0.437008	-0.884741	-0.235961	0.315169	-0.270954	-0.0400775	0.639272	0.411595	-0.355897	0.465392	0.739311	-0.182347	-0.689178	0.358168	-0.00841098	0.368629	0.31481	-0.343247	-1.20482	-0.0890019	1.48897	0.198659	0.083602	0.270932	0.354081	-0.255194	-0.38172	-0.0091033	999913684	X-13684
CHEM_999913695	1.96268	-3.29026	-3.29026	-2.17454	1.81089	2.02462	0.965602	-1.25565	-0.07518	0.357981	-3.29026	-2.38181	-1.61684	-1.59218	0.283931	-3.29026	0.338025	-0.934718	1.27284	-2.16937	-0.241683	0.870563	-0.655549	-2.59809	-0.117446	0.0169495	-3.29026	0.352133	-3.29026	0.38232	-3.29026	2.21921	-1.96592	1.74801	-0.226513	999913695	X-13695
CHEM_999913729	-1.50976	-0.85394	-1.20652	-0.0228573	-1.50976	-1.44741	-1.50976	-1.50976	-1.50976	-1.50976	-0.013077	0.539333	-0.479667	0.840701	2.62205	0.696357	-1.50976	1.14866	-1.50976	-1.50976	-1.50976	0.218261	-1.50976	-0.537098	1.10954	-0.464593	0.479377	-0.566756	0.253777	-1.50976	-0.297054	-0.537848	-1.50976	-0.438713	1.09254	999913729	X-13729
CHEM_999913844	-1.98037	-1.98037	-1.98037	-1.98037	-0.0449782	-1.98037	-1.98037	2.60839	-1.98037	-1.98037	-1.98037	-1.22347	-1.98037	-1.98037	-1.98037	-1.98037	-1.98037	0.384199	-1.98037	-1.98037	-1.98037	-1.98037	-1.98037	-1.98037	-1.98037	-1.43427	-1.98037	-1.98037	-1.98037	-1.98037	-1.98037	-1.98037	-1.98037	-1.98037	0.284011	999913844	X-13844
CHEM_999913866	0.435534	2.45542	-0.762854	-1.30486	-1.56853	-0.17173	0.084969	2.53585	-1.56853	-0.182365	-0.608787	-0.861136	-1.56853	-1.56853	0.271643	-1.24932	-1.56853	-0.258108	-1.56853	-1.56853	-1.56853	0.59299	-1.56853	0.22745	0	1.43683	0.231929	-1.56853	-0.424604	-1.56853	1.38609	-0.0197672	-1.56853	-1.56853	0.509434	999913866	X-13866
CHEM_999914056	0.489333	-0.629178	0	0.160406	-1.25707	-0.187536	0.767975	-0.72868	-0.291284	0.156413	0.704623	0.725651	0.290932	-0.321363	0.781644	0.238204	0.918965	0.396887	0.338556	-1.60319	0.505198	-1.5428	-0.175258	0.0736333	-0.403358	-0.226437	1.05489	1.08579	0.39244	1.02718	1.00396	0.51307	0.286532	-0.228608	0.169695	999914056	X-14056
CHEM_999914837	-1.14065	1.55052	0.339959	4.00181	-1.06562	-0.0229334	-0.195525	5.33089	-1.90256	-1.91195	3.3354	-1.37054	-1.84162	-1.25166	0.601334	4.59754	-1.318	-0.27947	-2.5568	-2.66395	-1.03367	5.59652	-2.71917	-0.53465	3.07559	5.26985	4.14536	-0.723651	-0.0771615	-1.91649	-1.70328	-1.03696	-0.475111	-3.48579	0.420712	999914837	X-14837
CHEM_999915245	0.644983	0.630321	-0.539949	-0.282777	-1.8029	-0.32435	-0.263231	-3.05616	-1.12925	-0.518888	-0.27381	0.526914	-0.489094	-0.368605	2.04926	0.0483415	1.29551	-0.17183	0	-3.05616	1.18772	-3.05616	0.293412	0.720798	-3.05616	0.0135863	1.27388	0.778505	1.22509	1.25756	1.18781	-0.113033	0.723653	-0.259378	-3.05616	999915245	X-15245
CHEM_999915503	-0.224086	0.316848	0.240222	-1.00629	0.316282	0.248282	-0.098706	0.399998	-0.274973	-0.224212	-0.216737	0.0317373	-0.386557	0.169904	0.0636107	0.0246334	-0.247651	0.910147	-0.379091	-0.273293	-0.271828	0.387488	-1.48269	-0.458444	0.070984	-0.200265	-0.484906	-0.651063	-0.420458	0.00597731	-0.0771595	-0.158816	-0.587747	-0.425197	1.07155	999915503	X-15503
CHEM_999915674	-0.467725	1.67395	1.41897	-0.476438	-2.02193	1.72853	-0.718187	-0.686958	-0.845251	-2.02193	0.159885	1.34873	0.319355	0.105756	1.57651	0.493257	-0.393321	1.37136	-0.751433	-2.02193	0.980971	-2.02193	-0.579373	0.841698	-2.02193	-2.02193	0.172022	0.109881	1.37324	-2.02193	0.031178	-0.0894472	0.920152	-0.152477	0.916464	999915674	X-15674
CHEM_999915728	2.98477	-3.10203	-3.10203	0.689235	-3.10203	-2.192	-3.10203	-2.21035	3.06202	-0.478215	-3.10203	-3.10203	1.96415	-2.12978	-3.10203	-0.74315	2.61766	-2.0059	-0.699885	-2.7355	3.19076	-1.72831	-3.10203	-2.5363	-0.198191	-3.10203	-3.10203	-1.12088	-1.87264	-3.10203	-3.10203	2.4627	-3.10203	2.88874	-1.44463	999915728	X-15728
CHEM_999916124	-0.425856	-2.4208	-2.4208	-1.45408	-2.4208	2.75618	-1.33206	-1.92414	-2.4208	3.17446	-2.4208	0	-0.693792	-2.4208	0.491906	0.933281	-0.0553553	2.59802	3.69506	-2.4208	0.336057	-2.4208	-2.4208	-2.4208	1.65753	-2.4208	-2.4208	-2.4208	-2.4208	-2.4208	-2.4208	1.05686	-2.4208	-2.4208	2.57491	999916124	X-16124
CHEM_999916580	-0.913088	2.9334	0.588789	-0.622395	-0.699398	-0.508966	-1.90799	2.32127	-1.17649	-1.19934	-1.09783	-0.60361	-0.653438	0.388783	0.624352	0.397012	-1.90799	2.88664	-1.90799	0.363847	-0.744555	0.615076	-1.5691	0.99182	-1.48132	0.923324	-0.619483	1.04019	0.422958	-1.90799	-0.485389	-0.72484	-0.812563	-1.90799	1.56839	999916580	X-16580
CHEM_999916649	-0.35733	-2.0764	-2.0764	-0.893656	1.54189	-2.0764	-2.0764	-2.0764	-0.819489	1.10685	-2.0764	-2.0764	-0.19476	0.0367643	-0.158063	-2.0764	1.31877	-2.0764	0.542874	3.00181	-0.35745	-2.0764	0.41531	-2.0764	0.906427	-2.0764	-2.0764	-2.0764	-2.0764	-2.0764	-2.0764	-2.0764	-2.0764	0.531492	-2.0764	999916649	X-16649
CHEM_999917010	-0.293834	-0.489438	-0.234661	-0.507942	-0.208892	-0.586287	-0.485001	1.41251	-0.219785	-0.664946	0.110255	0.111314	-0.308516	0.24988	-0.881433	-0.012368	-0.31392	-0.0602902	-0.165341	-0.147604	-0.523175	0.301984	0.256245	0.311587	0.0491479	0.022184	0.446926	0.186453	-0.0325106	-0.337254	0.253502	-0.170218	0.202703	-0.556452	0.372363	999917010	X-17010
CHEM_999917335	-0.446677	0.70624	0.530827	-0.20574	-1.05042	0	-0.130876	-0.0136788	-0.0372783	0.378297	-0.0885821	0.633087	-0.10832	0.226536	0.629732	0.496853	-0.715933	1.09752	-0.690655	0.453707	0.15674	0.266006	-1.04525	0.612684	-0.217167	0.458577	0.342491	0.157044	0.651999	-0.500518	0.235115	-0.46225	-0.00345226	-0.540023	1.18228	999917335	X-17335
CHEM_999917348	-1.56672	-1.56672	-0.798724	-1.56672	-1.56672	-1.56672	-1.56672	-1.56672	-1.56672	-1.56672	-1.56672	-1.56672	-1.56672	-1.56672	-1.56672	-1.56672	-1.56672	-1.56672	-1.56672	4.66174	-1.56672	-1.56672	-1.56672	-1.56672	-1.56672	-1.56672	-1.56672	-1.56672	-1.56672	-1.56672	-1.56672	-1.56672	-1.56672	-1.56672	-1.56672	999917348	X-17348
CHEM_999917351	-0.303789	-2.01291	-2.01291	-2.01291	-0.698024	1.15796	-0.612856	-0.569749	-1.14998	-0.600463	-0.670161	-0.246158	-0.472233	-0.0502098	0.828759	0.801814	-0.398289	1.08955	0.0518162	-0.5442	0.872324	0.502138	-2.01291	-2.01291	-0.258746	-0.153302	-1.05383	-1.66146	-1.40041	-0.210887	-1.49527	-0.14865	-2.01291	-0.549559	2.20715	999917351	X-17351
CHEM_999917438	-0.000425752	-1.40248	-0.971818	-0.548267	-0.279667	-0.507137	-1.40248	-1.08829	-1.40248	-1.40248	-0.45801	-1.40248	-1.40248	-1.40248	-1.40248	-1.40248	-1.40248	-1.40248	-1.40248	-1.40248	-1.04636	0.10585	-1.40248	-1.40248	-0.375033	0.548027	-1.40248	-1.40248	-1.40248	-1.40248	-1.40248	-0.991665	-1.40248	-0.903691	-1.40248	999917438	X-17438
CHEM_999917676	-0.194708	0.21009	0.134705	-0.890032	1.30652	-0.31448	-0.551058	0.936564	0.000377091	-0.680689	-1.26182	-0.959183	-1.55553	-0.0461591	-0.0362659	-0.184441	-0.420535	0.602033	-0.222671	-0.618921	0.192157	0.448721	1.10233	-1.09249	0.576799	1.85316	-1.06665	-0.794169	-0.793242	-0.00761457	-0.0576489	-0.410836	-1.15025	-0.784782	1.0612	999917676	X-17676
CHEM_999918059	0.0401556	-0.699371	-0.699371	-0.699371	0.96952	-0.154641	-0.699371	3.15704	-0.359554	-0.699371	-0.699371	-0.699371	-0.699371	-0.439894	-0.699371	-0.699371	-0.699371	-0.699371	-0.699371	-0.683304	-0.699371	-0.376669	-0.699371	-0.699371	0.501343	0.210562	-0.699371	-0.699371	-0.699371	-0.699371	-0.699371	-0.146998	-0.699371	-0.193788	-0.00425494	999918059	X-18059
CHEM_999918240	-1.13144	-1.67756	-1.03183	-1.67756	-0.726585	-0.509157	-1.67756	2.15367	-1.67756	-1.21739	-1.67756	-1.67756	-1.67756	-1.14124	0.67369	-0.2603	-1.67756	0.797411	-1.67756	-1.67756	-1.67756	0.846004	-0.334125	-1.08471	-0.039267	1.36308	-0.913634	-1.54969	-1.67756	-1.67756	-0.654066	-1.67756	-1.67756	-1.67756	0.948483	999918240	X-18240
CHEM_999918345	-0.0143406	-1.63088	-2.08641	-1.96863	1.75769	-0.65879	-1.08404	2.45979	-1.2892	-0.607177	-2.06529	-2.23935	-2.49825	-0.858003	-0.727434	-0.0881305	-1.36408	1.52965	0.0141378	-0.214295	-1.47972	2.67105	0.474884	0.55596	1.17111	0.890427	0.152761	0.228171	-1.82742	-0.0494548	0.715716	-0.186646	-2.49825	-1.26836	1.37612	999918345	X-18345
CHEM_999918886	-0.0422407	0.96634	-0.00379312	-0.148971	-0.410229	0.026738	-0.8847	1.07448	-1.12848	-0.663372	-0.244038	-0.0485958	-1.12848	-0.731126	-0.0425967	0.135918	-0.774553	1.85605	-1.12848	0.397581	-1.12848	1.19221	-1.12848	-0.498562	0.0889367	1.07626	-0.0595814	-0.18993	0.0287254	-1.12848	0.456224	-1.12848	-0.469924	-0.879724	1.36007	999918886	X-18886
CHEM_999918899	0.542954	-2.06295	-1.14871	-0.383841	-0.110246	0.194328	1.13204	-2.06295	0.338668	0.707719	8.63155e-06	-0.348777	0.806945	-0.0155405	-0.32956	-1.437	0.92013	-0.968876	0.669031	0.77523	-0.351926	-0.79578	0.238055	-0.867407	0.681939	-2.06295	-1.0424	-0.965141	-0.0110096	0.833342	-0.013255	0.817252	-0.409223	-0.014165	-0.179798	999918899	X-18899
CHEM_999918913	0.250397	-0.9359	-0.492404	-1.17378	1.08711	0.267358	0.496766	-1.05039	0.446834	0.601411	-0.795746	-0.252039	-0.966325	-0.951246	-1.17378	-0.423906	0.158821	-1.17378	0.156722	0.141614	0.160448	0.298679	-0.12647	-0.452872	1.30364	0.930438	-0.411521	-1.17378	-0.495857	0.443217	-0.00517825	-0.0162455	-0.218901	0.0129302	0.298682	999918913	X-18913
CHEM_999919438	-0.0762712	1.48666	-0.0479575	-0.200503	-2.24643	0.0417253	-0.101755	-2.24643	-1.27131	-2.24643	-0.00126748	0.272889	-0.400062	-0.76823	1.33502	-0.0317337	0.817794	0.28031	-0.204375	-2.24643	0.445674	-2.24643	-0.243973	0.00126588	-2.24643	-0.186795	0.50698	0.845579	0.568322	0.995818	1.02384	-0.453018	0.284997	-0.320157	-2.24643	999919438	X-19438
CHEM_999921258	1.46189	-1.74831	-1.23715	-0.844573	-0.859164	-0.623294	-1.59868	-1.15707	1.82172	-0.582081	-0.669862	0.160258	0.371309	-1.303	-1.74831	-0.163638	0.962971	0.68122	-1.74831	-0.030997	1.50934	-0.15196	-1.74831	-1.54222	0.143534	-1.47839	0.0250419	-1.74831	-0.709945	-0.926894	-1.33234	1.26143	0.280898	1.4884	-0.0379862	999921258	X-21258
CHEM_999921283	-0.775578	1.0445	0.880205	-0.151148	0.130062	0.48474	-0.202841	0.446576	-0.0165209	-0.386228	-0.0888032	0.0843568	-1.0514	0.217353	0.254252	0.44145	-0.822844	0.743828	-0.748206	0	0.00921768	0.170955	-0.715937	-0.113485	-0.463752	0.962989	-0.161206	0.199394	-0.110083	-0.282318	-0.133144	0.390615	0.238463	-0.714684	1.18197	999921283	X-21283
CHEM_999921286	0.0341497	-0.383326	-0.602978	-0.408857	-0.267003	-0.782079	-0.782079	-0.54532	-0.373974	-0.434421	0.193917	-0.782079	0.208581	0.995328	0.541338	0.292762	-0.782079	0.486779	-0.115764	-0.782079	-0.782079	-0.169657	-0.782079	-0.56391	0.0660355	-0.782079	0.193816	-0.558222	0.250382	-0.782079	0.201444	-0.084541	-0.782079	0.384649	0.000224054	999921286	X-21286
CHEM_999921310	-0.0317376	0.00414521	-0.0731261	-0.607778	-0.0785147	-0.643433	-0.688266	0.0144663	-0.404155	-0.192811	0.234256	-0.0619011	0.0085155	0.251388	0.0423566	-0.0374229	0.00630325	0.278213	0.0450064	-1.42447	-0.895035	0.19619	-0.854924	-0.210147	0.235987	-0.871228	0.122807	-0.404887	-0.0518488	-1.31088	0.19062	0.0627619	-0.182374	0.216224	-0.196101	999921310	X-21310
CHEM_999921315	-0.0238455	-0.0238455	-0.0238455	-0.0238455	-0.0238455	-0.0238455	-0.0238455	-0.0238455	-0.0238455	-0.0238455	-0.0238455	-0.0238455	-0.0238455	-0.0238455	-0.0238455	-0.0238455	-0.0238455	-0.0238455	-0.0238455	-0.0238455	-0.0238455	-0.0238455	-0.0238455	-0.0238455	-0.0238455	-0.0238455	-0.0238455	-0.0238455	-0.0238455	-0.0238455	-0.0238455	-0.0238455	-0.0238455	-0.0238455	-0.0238455	999921315	X-21315
CHEM_999921319	-1.28999	-1.28999	-0.116743	-1.28999	-1.28999	-0.454933	-0.235146	-0.617629	-1.28999	-1.28999	-1.28999	-0.850828	-1.28999	-1.28999	-1.28999	-0.0201851	-0.522725	-1.28999	-1.28999	1.15833	-1.28999	-1.28999	-1.28999	-0.830044	-1.28999	-0.137776	-0.0519946	0.125742	2.10023	-1.28999	0.220166	-1.28999	1.27807	-1.28999	0.0197857	999921319	X-21319
CHEM_999921351	-0.139674	-0.424183	1.08666	0.367657	-1.00248	0.262767	0.680781	-0.69033	-0.074347	0.302371	0.996369	0.328274	0.533741	-0.847629	-0.428359	-1.42498	0.421923	-0.416839	-1.46965	-1.49581	0.458683	-0.105045	0.164599	-1.19754	-0.824808	0.0378865	-0.431331	-0.0825821	0.0727291	-0.703584	0.0133739	-0.587337	-0.581968	-0.365658	0.649683	999921351	X-21351
CHEM_999921353	-1.24119	0.616828	0.447132	-0.263521	-1.47701	-1.06091	0.586945	-1.36376	-1.1282	-0.24785	0.506571	0.819567	-1.08307	0.79335	-0.225376	-0.356068	0.0486391	0.226469	0.167585	-0.719327	0.590227	-1.43777	-1.48729	-0.294515	0.81024	0.957115	-0.361595	-0.309338	0.794557	-0.46144	-0.997602	0.527556	-0.266522	-1.1103	0.787933	999921353	X-21353
CHEM_999921733	-0.876369	-0.876369	-0.876369	-0.876369	-0.876369	-0.876369	-0.876369	-0.876369	-0.876369	-0.876369	-0.876369	-0.876369	-0.876369	-0.876369	-0.876369	-0.876369	-0.876369	-0.876369	-0.876369	-0.876369	-0.876369	-0.876369	-0.876369	-0.876369	-0.876369	-0.876369	-0.876369	-0.876369	-0.876369	-0.876369	-0.876369	-0.876369	-0.876369	-0.876369	-0.876369	999921733	X-21733
CHEM_999921742	-1.76104	0.610069	-0.128377	-1.39027	0.430886	2.44738	-2.59502	-1.16517	-1.8126	1.62973	-0.534572	-0.222604	-1.69048	-1.07202	1.14044	0.864032	-2.41169	0.477865	-1.89877	-0.830859	-1.25721	1.65211	-2.59502	0.729963	1.06919	-0.344733	1.56086	1.31019	-0.717953	-0.129352	-1.00476	-2.10634	-1.15203	-0.793109	2.40622	999921742	X-21742
CHEM_999921788	0.495478	-0.104875	-0.0900319	0.0683829	-0.138944	0.0114406	-0.221877	-0.0528728	-0.862937	0.0133006	-0.323978	0.0937458	-0.011573	0.41234	-1.0702	-0.0773996	-0.233095	0.970868	0.140238	0.2707	-0.58098	0.636481	-1.19538	-0.955921	0.669974	-0.138258	-0.754596	-0.498951	-0.764275	-0.810634	-0.422102	0.0860762	-0.721558	-0.0797397	1.51292	999921788	X-21788
CHEM_999921796	-0.324651	0.103161	-0.598746	-0.278017	0.0156279	-0.287825	-0.132373	0	-0.565834	-0.412848	-0.414721	0.229038	-0.204814	0.0360283	-0.0159294	-0.357793	0.211887	-0.297452	-0.337519	-0.51124	-0.237999	-0.286009	-0.451758	-0.227859	0.111113	0.276372	-0.364764	-0.0140394	-0.491944	-0.0058617	0.214604	-0.239805	0.062576	-0.513696	0.281821	999921796	X-21796
CHEM_999921821	-0.243932	-1.82416	-1.82416	-1.82416	-1.82416	1.09409	-0.624735	-0.549149	-1.39949	-0.880916	-1.27371	-0.566158	-0.729419	-0.337732	1.02563	0.718361	-0.557319	0.935285	-0.149631	-0.927828	0.784948	0.412234	-1.82416	-1.82416	-0.635663	-0.29162	-1.56002	-1.45004	-1.82416	-0.250303	-1.82416	-0.498459	-1.82416	-0.52987	2.13052	999921821	X-21821
CHEM_999921842	-0.201015	-1.75406	-1.75406	-1.07636	-1.75406	-1.10316	-1.75406	-1.75406	0	-0.755637	-1.75406	-1.75406	0.0623895	-0.0279668	0.0898576	0.481771	-0.311122	-1.75406	0.29303	-1.75406	0.637553	-1.75406	-1.14965	-1.75406	-0.25463	-1.75406	-1.75406	-1.75406	-1.75406	-1.75406	-1.75406	0.000618516	-1.75406	0.873448	0.451739	999921842	X-21842
CHEM_999922162	-0.297808	0.30998	0.346913	-0.173605	0.374473	0.49113	-0.375127	0.690137	0.187948	-0.155072	-0.39369	0.378641	0.0293613	0.406658	0.167616	0.207213	-0.335032	0.892327	-0.126511	0.43192	-0.143455	0.474747	-0.370851	-0.445388	0.624873	0.234414	-0.412735	-0.24766	0.337265	-0.30518	-0.0381057	-0.0919483	0.252112	-0.409563	0.695151	999922162	X-22162
CHEM_999922776	0.25176	-0.402317	-0.0845864	-0.121027	-0.41355	0.099892	0.0123873	0.548012	-0.15805	-0.821973	0.147093	0.499501	-0.279006	-0.00358084	-1.94571	0.0743209	-0.214719	0.175027	-0.195947	0.521826	-0.36663	0.516611	-0.0574212	-0.164802	0.598145	0.422156	0.17937	0.00880204	0.135401	-0.731981	0.00356807	-0.129172	0.213015	-0.315946	0.383031	999922776	X-22776
CHEM_999923137	0.0183013	-0.177904	0.0630123	-1.45247	0.602711	0.389818	-2.29363	0.349019	0.469324	-0.124443	-0.489183	0.745538	-0.130792	1.04107	-0.291097	0.282317	-0.746103	0.866709	0.050462	2.12284	-0.33787	-0.494916	0.000867012	-0.366315	0.314288	-1.59412	-0.44343	-0.298091	0.384294	0.377986	-0.0340669	-0.375658	0.225038	-0.429035	0.913912	999923137	X-23137
CHEM_999923138	-0.0873467	-1.36801	-1.36801	-1.30208	0.638402	0.0510199	-0.000355924	-1.36801	-0.12854	0.00734019	-0.869622	0.568192	-1.17528	0.390853	-0.490802	0.226383	0.16309	-1.36801	0.618037	0.43175	-0.0253297	-1.36801	-1.36801	-1.36801	-1.36801	-1.36801	-0.216059	-1.36801	-1.36801	0.874175	-1.36801	-1.36801	-0.110477	-0.322701	-1.36801	999923138	X-23138
CHEM_999923139	0.134864	-0.79023	0.0847699	-1.28901	0.536159	0.110562	-0.19871	0.752443	-0.746076	-0.288339	-0.838394	0.47399	-0.813635	0.631423	-0.444727	0.337192	-0.51665	0.514483	-0.261666	0.973296	-0.714294	0.320822	-0.450984	-0.337317	0.782206	-0.888986	-0.664024	-0.409427	0.182596	-0.203946	1.91955	-0.310872	0.0881685	-0.838391	1.31489	999923139	X-23139
CHEM_999923140	0.00255295	-0.518657	-0.133767	-0.448453	-0.370301	1.09788	0.0996025	-1.3562	1.03361	-0.427994	0.0524477	0.810618	0.351831	0.598594	-0.862459	0.222467	0.428716	-0.458441	0.236801	1.53584	-0.263487	-1.03929	-1.66069	-0.703934	0.43305	-1.54521	0.219723	-0.745489	0.571471	0.458234	-0.226005	-0.363266	0.0163563	-0.179017	1.06873	999923140	X-23140
CHEM_999923276	-0.316619	0.17674	-0.949898	-0.949898	-0.949898	-0.30422	-0.949898	-0.949898	-0.544147	-0.949898	-0.949898	-0.403762	-0.949898	-0.528534	0.16042	-0.228145	0.143709	-0.949898	-0.949898	-0.928209	-0.949898	-0.897654	-0.949898	-0.534523	-0.949898	-0.00703641	-0.814188	-0.173275	-0.505275	-0.949898	-0.172764	-0.949898	-0.188451	-0.799224	-0.949898	999923276	X-23276
CHEM_999923447	-0.536792	-0.311766	-0.175357	-2.04841	1.3935	-0.306608	-0.774664	3.18178	-0.554322	-0.16631	-0.36316	0.526375	-0.79447	0.774282	-0.0659222	0.0872466	-1.55427	1.49047	-0.531766	1.14065	-1.43609	2.05108	0.444109	0.281461	0.966577	-1.32074	0.945944	0.0817608	0.080101	-0.948031	1.33317	-0.732154	0.274594	-0.365227	1.74645	999923447	X-23447
CHEM_999923528	-2.13442	-2.13442	-2.13442	-2.13442	-2.13442	-2.13442	-2.13442	-2.13442	-2.13442	-2.13442	-2.13442	-2.13442	-2.13442	-2.13442	-2.13442	-2.13442	-2.13442	-2.13442	-2.13442	-2.13442	-2.13442	-2.13442	-2.13442	-2.13442	-2.13442	-2.13442	-2.13442	-2.13442	-2.13442	-2.13442	-2.13442	-2.13442	-2.13442	-2.13442	-2.13442	999923528	X-23528
CHEM_999923536	0.192728	-1.02167	-0.0114133	-0.679461	0.742623	0.557854	0.195436	0.889497	-0.505227	0.15335	-1.12823	0.012705	-0.42669	0.264613	0.0623315	0.0337941	-0.147648	0.910442	-0.611629	0.158352	-0.594045	0.492548	-0.917981	-0.00995925	-0.693124	-0.723674	-0.216389	-0.234371	0.357324	0	-0.235197	-0.00332435	-0.23083	-0.462137	1.2531	999923536	X-23536
CHEM_999923587	0.575165	-0.872467	-0.515789	-1.43213	0.918075	0.0156944	-0.0143836	-0.473692	0.36553	0.756718	-0.990217	-0.918857	0.148068	-2.02751	0.686082	-0.136117	0.715652	0.320103	0	1.00108	0.098015	0.192363	-1.87239	-2.4704	0.566567	-0.834588	-0.848335	-0.623339	-0.711878	-3.09973	0.925984	0.652512	-1.24675	-0.155842	1.09257	999923587	X-23587
CHEM_999923593	-0.0688814	0.507906	0.17225	-0.221473	0.579376	0.0892	-0.014646	0.525132	-0.053004	-0.222089	-0.540471	-0.0159364	-0.192353	0.37533	0.00201744	0.0597159	-0.0776209	0.488791	0.0494926	0.153747	-0.0617587	0.124113	-0.22402	0.0104227	-0.282649	0.0741866	-0.184179	-0.325758	-0.076633	0.0836679	-0.0914428	-0.0516777	0	-0.247078	0.499337	999923593	X-23593
CHEM_999923639	-0.335128	0.422519	-1.15671	0.55439	-0.725552	-0.100519	-0.285998	-0.605032	-0.395259	-0.501334	0.408457	0.0887006	-0.560909	-0.418663	0.512758	0.448204	-0.166784	0.261242	-0.121033	-0.189627	-0.000162697	0.738977	-0.0665932	0.784993	-0.0358929	-0.0739894	0.537811	-0.0830816	0.154616	0.097552	0	-0.406006	0.382612	-0.551684	0.120877	999923639	X-23639
CHEM_999923641	-0.371294	1.16353	0.817987	-0.353889	-0.280132	0.22604	-0.554039	1.69875	-0.281771	-1.14257	0	1.35667	-0.27292	-0.439703	0.759299	0.753645	-0.505838	0.395213	-0.438737	0.67934	-0.199627	-0.0706491	-0.869161	-0.655526	0.152199	0.448784	-0.375901	-0.978363	-0.0585173	-1.16927	-1.21555	-1.19385	-1.45395	0.117215	0.697439	999923641	X-23641
CHEM_999923647	0.220785	-0.882436	-1.4308	-1.63334	1.76532	-0.585591	-1.22155	1.38161	-1.16211	-0.011688	-2.61022	-2.15798	-2.61022	-1.59601	0.263106	-0.779389	-0.172856	0.602921	-0.501925	-0.513939	-0.639692	1.10102	0.501921	-0.948372	0.415323	0.938738	-1.25755	0	-2.60559	-0.374175	-0.525028	-0.0715324	-1.49259	-0.755653	1.02734	999923647	X-23647
CHEM_999923648	-0.550889	-0.817575	-1.00793	-0.901028	1.62334	-1.42332	-1.1218	1.23818	-0.457862	-0.564173	-1.81894	-1.64308	-1.55069	-0.526557	-0.147814	-0.319301	-0.331881	1.09625	-0.461587	-0.272172	-0.902764	1.26747	1.14831	-0.214424	0.0646151	0.778277	-0.51283	-0.178604	-0.636763	-0.460163	0.258603	-0.182799	-0.999277	-0.378442	0.944341	999923648	X-23648
CHEM_999923653	-0.341193	-0.341193	-0.341193	-0.341193	-0.341193	-0.341193	-0.341193	-0.341193	-0.341193	-0.341193	-0.341193	-0.341193	-0.341193	-0.341193	-0.341193	-0.341193	-0.341193	-0.341193	-0.341193	-0.341193	-0.341193	-0.341193	-0.341193	-0.341193	-0.341193	-0.341193	-0.341193	-0.341193	-0.341193	-0.341193	-0.341193	-0.341193	-0.341193	-0.341193	-0.341193	999923653	X-23653
CHEM_999923654	-0.271672	0.787622	0.575399	-0.575436	0.621962	0.544544	0.0427598	1.1908	-0.276317	-0.850529	-0.276186	0.812003	-0.325084	0.485812	0.96323	0.220009	-0.25294	1.19532	-0.514714	0.485154	-0.691253	0.702191	-0.0996889	-0.908839	0.470879	0.674168	-0.510705	0.519471	-0.538834	-0.669122	-0.211816	-0.138221	-0.908947	-0.186984	1.06052	999923654	X-23654
CHEM_999923662	0.457163	-3.36127	-1.34478	1.35539	-1.97944	-0.015022	-0.277237	0.08367	0.637433	0.550834	1.05594	1.07091	1.14839	-0.622433	1.74305	2.2368	0.981409	0.253228	-0.247982	-1.29158	-0.513203	1.77609	-1.67761	-1.65975	0.62822	-0.0471186	-1.20577	-2.43804	-0.272304	-0.768324	-0.911203	1.05638	-2.64741	0.48913	1.72445	999923662	X-23662
CHEM_999923672	-1.62019	2.19997	0.942883	-0.898247	-0.913986	-0.235885	-1.68048	2.1833	-1.68048	-1.68048	-0.627237	-0.373517	-1.68048	-1.24855	0.760457	-0.767308	-1.68048	1.48668	-1.68048	-0.0559656	-1.68048	-0.0714802	-1.68048	-1.68048	-0.881718	1.34222	-1.68048	-1.12832	-0.893987	-1.68048	-1.68048	-1.68048	-1.68048	-1.68048	1.48508	999923672	X-23672
CHEM_999923680	-1.70688	0.718934	0.225569	-1.70688	-1.70688	0.0978302	-1.70688	1.02868	-1.70688	-1.70688	-1.70688	-0.0294435	-1.70688	-1.70688	-1.70688	-0.530244	-1.70688	0.525793	-1.70688	0.780443	-1.70688	0.467622	-1.70688	0.152586	-1.70688	0.204724	-1.70688	0.147238	0.526507	-1.70688	-1.70688	-1.70688	0.0655381	-0.788268	0.984276	999923680	X-23680
CHEM_999923710	-4.95256	-4.95256	-4.95256	-4.95256	-4.95256	-4.95256	-4.95256	-4.95256	-4.95256	-4.95256	-4.95256	-4.95256	-4.95256	-4.95256	-4.95256	-4.95256	-4.95256	-4.95256	-4.95256	-4.95256	-4.95256	-4.95256	-4.95256	-4.95256	-4.95256	-4.95256	-4.95256	-4.95256	-4.95256	-4.95256	-4.95256	-4.95256	-4.95256	-4.95256	-4.95256	999923710	X-23710
CHEM_999923739	-0.261294	0.318816	-0.274552	0.150113	0.372252	0.254542	0.0393667	1.15177	-0.0221292	-0.0493781	-0.241086	-0.0432668	-0.199904	-0.0837841	-0.0422509	0.0103748	-0.352991	1.08391	-0.502393	-0.00342654	-0.180711	0.753623	-0.508628	0.0972382	-0.0131206	0.281847	-0.201322	-0.679795	-0.232136	-0.273781	0.0125868	-0.219779	-0.281316	-0.348932	0.635029	999923739	X-23739
CHEM_999923780	0.228396	-0.660362	-1.12272	0.67516	1.13732	-1.68549	0.043831	-0.689785	0.182036	-0.0595047	0.0730332	-1.68549	-1.68549	-0.276817	-0.134319	-0.797649	-0.193297	-1.68549	0.143718	0.0755668	0.291756	-0.115862	-1.68549	-1.68549	-1.49818	0.00934233	-0.369172	-1.68549	-0.659918	0.627664	-1.68549	0.44436	-1.01421	0.429598	-1.68549	999923780	X-23780
CHEM_999923782	0	0.767117	0.173538	-0.592987	0.557699	-0.0676486	-0.123837	1.38769	-0.512163	-0.213547	-0.583515	0.24718	-0.873646	-1.03857	0.0531135	-0.114481	-0.766904	0.260482	-2.09013	0.2941	-1.34162	1.02857	0.00288512	0.879624	1.27879	0.410236	0.0690459	0.149595	1.36617	-1.61644	1.46511	-0.0774255	0.543522	-0.675182	0.244619	999923782	X-23782
CHEM_999923922	-0.575131	-0.575131	-0.575131	-0.575131	-0.575131	-0.575131	-0.575131	-0.575131	-0.575131	-0.575131	-0.575131	-0.575131	-0.575131	-0.575131	-0.575131	-0.575131	-0.575131	-0.575131	-0.575131	-0.575131	-0.575131	-0.575131	-0.575131	-0.575131	-0.575131	-0.575131	-0.575131	-0.575131	-0.575131	-0.575131	-0.575131	-0.575131	-0.575131	-0.575131	-0.575131	999923922	X-23922
CHEM_999923997	0.898263	-2.25123	0.824372	0.263804	-0.973022	0.208977	-0.247525	-2.25123	0.150924	-0.143682	0.573918	0.534499	-1.04289	1.09098	1.15978	0.0743223	0.213381	-1.5163	-0.56994	-0.572527	-0.253048	1.37367	-2.25123	-2.25123	-0.958333	0.0450895	0.66142	-2.25123	-1.3087	0.173995	-1.59301	0.897698	-1.57012	-2.25123	1.45156	999923997	X-23997
CHEM_999924295	-0.0170642	0.938541	-0.160346	-0.344414	-1.01727	0.143565	-0.26214	-1.88079	-0.780997	-1.42502	-0.141439	0.440131	-0.398922	0.244223	1.66893	-0.15747	1.02331	0.375509	-0.286708	-2.04333	0.592512	-2.04333	-0.530185	0.181142	-2.04333	-0.0323621	0.894553	1.37966	0.997571	1.03636	0.927352	-0.251035	0.630935	-0.0972685	-2.04333	999924295	X-24295
CHEM_999924344	-1.01402	-0.52563	-0.550979	-2.20564	-1.26129	-0.313064	-2.20564	0.877094	-0.146999	0.20309	0.755303	0.0809901	-1.82567	-0.641206	-0.281028	0.124018	-0.391232	1.00534	0.189074	0.0854891	-0.406038	0.732325	-2.20564	1.37336	-0.507573	0.14858	0.0835296	-0.272317	-1.05972	1.27696	0.0414911	0.0496287	-0.608879	0.771866	-0.731424	999924344	X-24344
CHEM_999924345	0.0337059	0.949891	1.20938	-0.74995	-1.67894	1.40376	0.46312	0.43351	-2.26543	-0.467369	-0.741484	0.941221	-1.06524	0.273417	-1.69983	0.700814	0.136783	1.42306	-2.26543	1.68213	-2.17412	0.748663	-1.67836	0.393416	-1.15215	1.27573	0.375177	0.617454	2.28404	-2.26543	0.246207	0.305647	2.08367	-2.26543	2.26338	999924345	X-24345
CHEM_999924410	0.633878	-1.6196	-0.224828	-1.18844	0.0510671	0.56604	0.0503205	-0.731302	-1.13677	-0.376887	0.333384	-0.40746	0.869315	0.577781	0.407925	0.218334	0.160121	0.706413	-0.136094	0.252149	-0.491899	1.52564	-1.6196	-0.25775	-0.0837438	-0.479718	0.293714	-0.962618	-1.23173	1.02375	-0.167187	1.07156	-1.01935	-0.317102	1.55639	999924410	X-24410
[truncated: 60 more rows]

## Sheet: S3 RNA cortex
Supplementary Data 3. RNA expression data of renal cortex (log2 counts per million)
[truncated: 15,154 more rows]

## Sheet: S4 RNA medulla
Supplementary Data 4. RNA expression data of renal medulla (log2 counts per million)
[truncated: 15,272 more rows]

## Sheet: S5 Protein cortex
Supplementary Data 5. Protein expression data of the renal cortex.
[truncated: 3,137 more rows]

[truncated: 1 more sheets: S6 Protein medulla]
